# Supplementary material for: Causality between inflammatory bowel disease and the cerebral cortex: insights from Mendelian randomization and integrated bioinformatics analysis
Source: Front Immunol. 2023 Jul 27;14:1175873. doi: 10.3389/fimmu.2023.1175873 (PMC10425804; doi:10.3389/fimmu.2023.1175873)
Supplement: Supplementary file 2 [file Table_1.xlsx]

## Sheet: Index
Tables	Contents
Table S1	Study cohorts of inflammatory bowel disease
Table S2	Study cohorts of the human cortical structure
Table S3	Instrumental variables of inflammatory bowel disease
Table S4	Instrumental variables of ulcerative colitis
Table S5	Instrumental variables of Crohn's disease
Table S6	Details of SNPs used in each Mendelian randomization analysis
Table S7	Significant and suggestive causal effects of IBD, UC, CD on the cortical structure
Table S8	Correspondence between mediator SNPs and genes

## Sheet: S1
Table S1. Study cohorts of inflammatory bowel disease
Population	CD	CD controls	UC	UC controls	IBD	IBD controls
European GWAS	5956	14927	6968	20464	12882	21770
European Immunochip	14594	26715	10679	26715	25273	26715
Non-European Immunochip	2025	5051	2770	5051	4795	5051
Total	22575	46693	20417	52230	42950	53536
This table is cited from Liu JZ, van Sommeren S, Huang H, Ng SC, Alberts R, Takahashi A, et al. Association Analyses Identify 38 Susceptibility Loci for Inflammatory Bowel Disease and Highlight Shared Genetic Risk across Populations. Nat Genet (2015) 47(9):979-86.

## Sheet: S2
Table S2. Study cohorts of the human cortical structure
Cohort	Study Design	Ancestry	Total N	Females	Mean Age	SD	Min Age	Max Age	Healthy N
1000BRAINS	Population-based	European	775	346	67.259	6.69541	53.4	85.4	775
ADNI1	Case-control (AD, MCI, healthy control)	European	735	299	74.8136	6.81534	54	90	204
ADNI2GO	Case-control (AD, MCI, healthy control)	European	649	297	72.3801	7.05931	55	91.4	564
ALSPACa	Population-based	European	391	0	19.56	0.85	18	21.5	391
ASRB	case-control	European	233	138	38.5	11.3	19	64	75
BETULA	Population-based	European	311	169	62.364	13.3142	25.5	81.3	311
BIG-Affy	Population-based	European	1180	688	22.5975	3.81081	18	40	1180
BIG-PsychChip	Population-based	European	432	206	22.5185	4.40097	17	44	432
BONN	Population-based	European	102	0	38.2255	6.58367	29	50	102
BrainScale	Population-based Twin Study	European	242	131	9.97367	1.3368	9.0137	14.9534	242
CARDIFF	Population-based	European	270	194	24.8074	6.89377	18	58	270
DNS-V3	Population-based	European	324	168	19.7037	1.23864	18	22	324
DNS-V4	Population-based	European	191	108	19.911	1.23435	18	22	191
EPIGEN	Epilepsy cases	European	178	104	38.4101	13.207	14	85	0
FOR2107	Population-based plus Affective disorders cases	European	785	474	34.3631	12.9691	18	65	416
GIG	Population-based	European	283	168	24.1625	2.41341	19	31	283
GSP	Population-based	European	442	251	21.4367	3.15464	18	35	442
HUBIN	Case-control (SCZ, healthy controls)	European	177	55	41.9159	8.19737	19.3511	56.271	97
HUNT	Population-based	European	876	462	58.8895	4.2028	50.4798	66.8273	876
IMAGEN	Population-based	European	1358	725	14.5632	0.440168	12.9315	17.2247	1358
IMpACT	Case-control (ADHD, healthy controls)	European	238	140	40.7689	12.0053	20	70	113
LBC1936	Population-based	European	604	285	72.6984	0.734048	71.039	74.2177	604
LIBD	Case-control (SCZ, healthy controls, unaffected siblings)	European	484	214	33.2035	10.1385	18.58	61.63	310
MCIC	Case-control (SCZ, healthy controls)	European	162	56	33.679	11.1882	18	59	94
MooDS	Population-based	European	282	129	33.6	9.8	18	51	282
MPIP	Case-control (MDD, healthy controls)	European	550	318	48.2636	13.3085	18	87	177
MPRC	Case-control (SCZ, healthy controls)	European	387	205	37.1835	14.5586	10	79	214
MÜNSTER	Case-control (MDD, healthy controls)	European	985	561	35.8447	12.1387	17	65	741
NCNG	Population-based	European	321	218	51.5767	16.7289	19.39	82.34	321
NESDA	Case-control (depression, anxiety, healthy controls)	European	254	171	37.5354	10.2126	18	57	55
NeuroIMAGE	Case-control (ADHD, healthy controls)	European	210	68	17.1	3.18774	8.1973	25.0409	61
NTR	Population-based Twin Study	European	322	197	29.4375	10.9904	12	56	322
OATS	Population-based Twin Study	European	360	237	70.5278	5.10222	65	89	360
PAFIP	Case-control (SCZ, healthy controls)	European	112	42	28.3484	7.95824	16.06	50.7	14
PDNZ	Case-control (Parkinson's disease, healthy controls)	European	164	56	68.2	7.8	45.5	81.9	47
PING	Population-based	European	337	151	11.7527	4.67345	3.42	20.75	337
PPMI	Case-control	European	414	137	61.6599	9.64688	30.6	84.9	124
QTIM	Population-based Twin Study	European	996	645	22.376	3.33049	15.4031	30.1081	996
SHIP	Population-based	European	1118	579	55.8077	12.7937	30	90	1118
SHIP-Trend	Population-based	European	891	499	50.3502	13.5331	22	81	891
Sydney MAS	Population-based	European	494	274	78.4318	4.67622	70.48	90.06	494
SYS	Family-based study	European	1675	884	28.282	17.4014	11	65.4167	1675
TCD-NUIG	Case-control (healthy control, schizophrenia)	European	192	108	29.901	10.3633	18	63	156
TOP	Case-control (SCZ, BD, other psychoses, healthy controls)	European	505	253	35.2066	10.2307	18.1903	64.7803	216
TOP3T	Case-control (SCZ, BD, other psychoses, healthy controls)	European	400	181	33.2439	11.8548	18	78	296
UiO2016	Case-control	European	229	98	31.7945	10.0056	15.6	60.49	90
UiO2017	Case-control	European	308	173	42.1391	17.9311	13.11	88.9798	247
UKBB	Population-based	European	10083	5261	62.7664	7.4	46.3765	46.3765	10083
UMCU	Case-control / family study (SCZ, BD, offspring, healthy controls)	European	698	373	33.1411	14.0976	9	67	548
This table is cited from Grasby KL, Jahanshad N, Painter JN, Colodro-Conde L, Bralten J, Hibar DP, et al. The genetic architecture of the human cerebral cortex. Science. 2020;367(6484).

## Sheet: S3
Table S3. Instrumental variables of inflammatory bowel disease
SNP	effect_allele	other_allele	beta	se	eaf	P-value	Rsquare	Fvalue
rs12103	A	G	0.0867354	0.0130755	0.1834	3.28e-11	0.00225336	195.668
rs72634258	A	G	0.126877	0.0139965	0.8243	1.25e-19	0.00466287	405.874
rs7523442	A	G	0.124537	0.00990061	0.5356	2.76e-36	0.00771542	673.646
rs6588248	A	C	-0.0819867	0.0099185	0.4703	1.38e-16	0.00334905	291.13
rs7547569	A	G	0.6472	0.0232516	0.93325	1.65e-170	0.0521863	4770.26
rs34856868	A	G	-0.195275	0.0340546	0.03159	9.8e-09	0.00233309	202.607
rs2974935	A	C	0.0687256	0.0100715	0.4948	8.87e-12	0.00236135	205.067
rs2297559	A	G	0.0741659	0.0110454	0.6822	1.89e-11	0.00238509	207.133
rs10800309	A	G	0.132111	0.010405	0.3422	6.16e-37	0.00785745	686.145
rs12411259	A	G	0.0669054	0.0115117	0.2401	6.18e-09	0.00163343	141.749
rs35730213	C	G	-0.159624	0.0113656	0.2807	8.33e-45	0.0102891	900.697
rs7608910	A	G	-0.126444	0.0100484	0.6091	2.6e-36	0.00761344	664.673
rs6740462	A	C	0.0799597	0.0116057	0.7378	5.59e-12	0.00247368	214.846
rs1420098	A	G	0.0952951	0.0102776	0.6123	1.83e-20	0.00431153	375.16
rs1517352	A	C	-0.0778816	0.0102944	0.3952	3.87e-14	0.00289954	251.94
rs72924296	A	G	0.0638392	0.0112629	0.7304	1.44e-08	0.00160504	139.281
rs11677953	A	G	0.0790564	0.0100145	0.3969	2.92e-15	0.00299209	260.007
rs35256947	A	G	-0.0821647	0.0113176	0.7406	3.87e-13	0.00259391	225.315
rs6708373	A	G	-0.134178	0.0099341	0.4723	1.43e-41	0.00897424	784.551
rs6745185	A	C	-0.0698267	0.0115253	0.2611	1.37e-09	0.00188133	163.302
rs11713774	A	G	-0.0942858	0.0142704	0.8573	3.92e-11	0.0021751	188.857
rs4692386	A	G	-0.0579752	0.0101746	0.407	1.21e-08	0.00162242	140.792
rs13107612	A	G	0.0732561	0.0108741	0.2969	1.62e-11	0.0022405	194.548
rs7657746	A	G	0.0868542	0.0118004	0.756	1.83e-13	0.00278306	241.792
rs3776414	A	C	-0.0773716	0.0101613	0.6244	2.65e-14	0.0028079	243.956
rs7711427	A	C	-0.174764	0.0101797	0.387	4.63e-66	0.0144912	1273.95
rs79980175	A	C	0.0953162	0.0148313	0.864	1.3e-10	0.00213509	185.376
rs4703855	A	G	-0.0710611	0.0109034	0.2998	7.16e-11	0.00212006	184.068
rs34804116	A	C	-0.0574631	0.0104322	0.3867	3.62e-08	0.00156623	135.908
rs181826	A	C	0.0820444	0.0104471	0.6266	4.05e-15	0.00314987	273.761
rs71593329	A	C	0.0978042	0.0126731	0.8002	1.19e-14	0.00305872	265.814
rs36048684	A	T	-0.0941465	0.0159649	0.1107	3.7e-09	0.00174516	151.461
rs56167332	A	C	0.155855	0.0104967	0.3375	7.17e-50	0.0108625	951.443
rs4976646	A	G	-0.0730113	0.0104794	0.6585	3.23e-12	0.00239749	208.213
rs7773324	A	G	0.061818	0.0106192	0.6002	5.84e-09	0.001834	159.186
rs1267499	A	G	-0.0821443	0.0125131	0.19	5.22e-11	0.00207694	180.316
rs1847472	A	C	-0.0672805	0.0108961	0.3421	6.63e-10	0.00203761	176.895
rs11152949	A	G	-0.105057	0.0106717	0.6805	7.25e-23	0.00479931	417.808
rs11758694	A	T	0.107782	0.0160257	0.09938	1.75e-11	0.00207952	180.541
rs6933404	A	G	-0.0957518	0.0122643	0.7892	5.84e-15	0.00305057	265.104
rs62434177	A	G	-0.179105	0.031375	0.03236	1.14e-08	0.00200894	174.401
rs9457247	A	G	0.089151	0.0102086	0.5398	2.48e-18	0.00394877	343.47
rs1182188	A	G	0.0659028	0.0108086	0.7011	1.08e-09	0.0018203	157.995
rs4917129	A	G	-0.0794435	0.010256	0.4043	9.48e-15	0.00304003	264.185
rs2395022	A	C	0.181635	0.0233963	0.04115	8.27e-15	0.00260345	226.147
rs6466198	A	T	-0.0841312	0.0102451	0.614	2.18e-16	0.00335506	291.654
rs2538470	A	G	0.0675599	0.0101646	0.3622	3e-11	0.00210883	183.091
rs7011507	A	G	-0.0846011	0.0150825	0.1233	2.03e-08	0.00154738	134.269
rs7015630	A	G	0.0627799	0.0113167	0.7343	2.9e-08	0.00153793	133.448
rs10956252	C	G	-0.0834795	0.0101714	0.3811	2.26e-16	0.00328737	285.751
rs6651252	A	G	0.0908484	0.014833	0.87	9.08e-10	0.00186693	162.049
rs10758669	A	C	-0.148762	0.0102138	0.6504	4.7e-48	0.0100639	880.78
rs4743820	A	G	0.0639523	0.0108526	0.7019	3.8e-09	0.00171151	148.536
rs7848647	A	G	-0.13239	0.0106897	0.3254	3.16e-35	0.00769492	671.842
rs11793497	A	G	-0.156206	0.0100483	0.577	1.71e-54	0.0119108	1044.37
rs12722515	A	C	-0.0989022	0.0142955	0.1627	4.57e-12	0.00266508	231.514
rs2050392	A	G	0.0691178	0.0102921	0.6003	1.87e-11	0.00229252	199.075
rs34779708	A	C	-0.106679	0.0102408	0.6488	2.07e-25	0.00518625	451.669
rs2153283	A	C	-0.0859637	0.0127458	0.217	1.54e-11	0.0025112	218.113
rs10761659	A	G	-0.153811	0.0100347	0.4601	4.97e-53	0.0117536	1030.42
rs2688608	A	C	0.062403	0.00988642	0.557	2.75e-10	0.00192176	166.818
rs1250566	A	G	-0.100894	0.0110038	0.3161	4.77e-20	0.00440127	383.003
rs10748781	A	C	-0.169179	0.0100678	0.5733	2.28e-63	0.0140032	1230.44
rs11230563	A	G	-0.081194	0.0105845	0.348	1.71e-14	0.00299161	259.965
rs559928	A	G	-0.094388	0.0129645	0.1872	3.33e-13	0.00271115	235.527
rs11236797	A	C	0.150864	0.00996698	0.4444	9.32e-52	0.0112393	984.815
rs648541	A	G	0.0648616	0.0106716	0.6591	1.22e-09	0.00189053	164.102
rs1388585	A	G	-0.30489	0.031707	0.98081	6.85e-22	0.00349926	304.233
rs10878302	A	T	0.112429	0.0192561	0.92855	5.26e-09	0.00167724	145.557
rs12318183	A	C	0.109531	0.01008	0.3854	1.67e-27	0.0056834	495.213
rs12585310	A	G	0.0706485	0.0107636	0.3136	5.25e-11	0.00214877	186.566
rs941823	A	G	-0.0830172	0.0115361	0.2491	6.19e-13	0.00257823	223.95
rs6561151	A	G	0.1	0.0118661	0.2235	3.53e-17	0.00347095	301.764
rs9557207	A	G	0.0878448	0.0120782	0.7769	3.52e-13	0.00267502	232.38
rs10142466	A	G	0.0580054	0.010146	0.4935	1.08e-08	0.00168203	145.973
rs1569328	A	G	-0.0809722	0.0136766	0.1702	3.21e-09	0.00185197	160.749
rs55808324	A	G	0.141213	0.016844	0.09318	5.13e-17	0.00336995	292.953
rs17651741	A	G	0.0702476	0.0126505	0.191	2.81e-08	0.00152502	132.326
rs17293632	A	G	0.107165	0.0116106	0.2364	2.71e-20	0.00414619	360.713
rs367569	A	G	-0.0958166	0.011275	0.2891	1.93e-17	0.00377371	328.185
rs62037363	A	G	-0.0987549	0.0102618	0.6089	6.36e-22	0.00464495	404.307
rs6500315	A	G	-0.0766082	0.0118778	0.2247	1.12e-10	0.00204481	177.521
rs7194886	A	G	-0.126026	0.0100135	0.4357	2.53e-36	0.00780994	681.964
rs2270395	A	G	0.0778411	0.0118554	0.7616	5.17e-11	0.0022003	191.05
rs11641016	C	G	0.111288	0.0133908	0.8027	9.51e-17	0.0039229	341.211
rs144004051	A	G	-0.214846	0.0391787	0.98364	4.16e-08	0.00148561	128.902
rs9889296	A	G	-0.104999	0.0112854	0.2723	1.35e-20	0.00436918	380.199
rs4795397	A	G	-0.138343	0.00996661	0.5287	8.3e-44	0.00953786	834.299
rs744166	A	G	0.100017	0.0102076	0.5796	1.15e-22	0.00487493	424.424
rs1292053	A	G	-0.0701035	0.00982936	0.558	9.89e-13	0.00242419	210.537
rs17780256	A	C	0.083427	0.0125693	0.8073	3.19e-11	0.00216551	188.023
rs2847278	A	G	-0.144528	0.0132236	0.841	8.33e-28	0.00558634	486.708
rs7240004	A	G	0.0665215	0.0102898	0.6205	1.01e-10	0.00208405	180.935
rs2024092	A	G	0.106813	0.0121076	0.2162	1.12e-18	0.00386669	336.303
rs35164067	A	G	-0.11754	0.0127318	0.2039	2.66e-20	0.00448524	390.343
rs17694108	A	G	0.0857629	0.0111165	0.2797	1.21e-14	0.0029637	257.533
rs6058869	A	G	0.0556615	0.0100037	0.3991	2.63e-08	0.00148602	128.937
rs6074022	A	G	-0.0742587	0.0114338	0.7497	8.32e-11	0.00206954	179.672
rs913678	A	G	0.0691643	0.0105418	0.6707	5.35e-11	0.00211307	183.46
rs259964	A	G	0.0674584	0.00983488	0.4586	6.93e-12	0.00225972	196.221
rs1297258	A	G	-0.114524	0.0100654	0.4249	5.38e-30	0.00640993	558.926
rs2836883	A	G	-0.168413	0.0115451	0.2728	3.38e-48	0.0112533	986.059
rs8127691	A	G	0.114259	0.0100818	0.3868	8.98e-30	0.00619298	539.891
rs2266961	C	G	0.0906694	0.0123939	0.1965	2.56e-13	0.00259597	225.495
rs1003342	A	G	0.0801818	0.0101765	0.4541	3.3e-15	0.00318747	277.039
rs2143178	A	G	0.176684	0.0137017	0.8342	4.8e-38	0.00863533	754.665
rs11691685	A	G	0.122467	0.0187977	0.91976	7.27e-11	0.00221378	192.223
rs1363907	A	G	0.0815026	0.0104086	0.4212	4.87e-15	0.00323884	281.519
rs769177	A	G	0.260903	0.0285603	0.02548	6.53e-20	0.00338048	293.871
rs13204742	A	C	0.0916208	0.0147604	0.1267	5.39e-10	0.00185763	161.241
rs3801835	A	G	0.064107	0.0106005	0.3447	1.47e-09	0.00185662	161.153
rs7253253	A	C	-0.134424	0.02313	0.95432	6.19e-09	0.00157545	136.709
rs6456426	A	C	-0.0643405	0.0099028	0.4984	8.18e-11	0.00206983	179.698
rs67643815	A	C	-0.0629092	0.0101798	0.5342	6.42e-10	0.00196953	170.973
rs6111031	A	G	-0.264091	0.0147557	0.1591	1.23e-71	0.0186617	1647.56

## Sheet: S4
Table S4. Instrumental variables of ulcerative colitis
SNP	effect_allele	other_allele	beta	se	eaf	P-value	Rsquare	Fvalue
rs12103	A	G	0.0995588	0.0162944	0.1834	9.96e-10	0.00296892	257.987
rs35223180	A	C	-0.141003	0.0175766	0.1791	1.04e-15	0.00584619	509.48
rs6426833	A	G	0.232387	0.0125836	0.536	3.77e-76	0.0268619	2391.5
rs7547569	A	G	0.495701	0.0291648	0.93325	8.71e-65	0.0306139	2736.09
rs4656958	A	G	-0.0824158	0.0138702	0.3179	2.82e-09	0.00294571	255.964
rs12132349	A	T	-0.166942	0.0143783	0.2809	3.64e-31	0.0112591	986.571
rs7608910	A	G	-0.127099	0.0126851	0.6091	1.25e-23	0.00769252	671.631
rs10185424	A	C	0.0965995	0.0125621	0.4604	1.47e-14	0.00463647	403.565
rs9941524	A	G	-0.0977156	0.0127881	0.5441	2.15e-14	0.00473703	412.36
rs11676348	A	G	0.0744362	0.0124232	0.4763	2.08e-09	0.00276415	240.144
rs4973341	A	G	0.073473	0.0131405	0.6627	2.25e-08	0.00241334	209.593
rs4676410	A	G	0.142022	0.0157426	0.2038	1.85e-19	0.00654587	570.858
rs3774937	A	G	-0.099276	0.0131621	0.6743	4.61e-14	0.00432902	376.688
rs13136827	A	G	0.111814	0.0176452	0.8378	2.35e-10	0.00339792	295.393
rs3776414	A	C	-0.0704798	0.0128464	0.6244	4.1e-08	0.00232996	202.334
rs7711427	A	C	-0.088938	0.0127983	0.387	3.67e-12	0.00375298	326.375
rs36070529	A	G	-0.091704	0.0160211	0.1999	1.04e-08	0.00269007	233.691
rs56167332	A	C	0.141368	0.0131737	0.3375	7.27e-27	0.008937	781.266
rs4976646	A	G	-0.0787748	0.0132165	0.6585	2.52e-09	0.00279094	242.479
rs4947328	A	G	-0.239455	0.038129	0.97634	3.38e-10	0.00264907	230.12
rs9271858	A	G	-0.122709	0.0129368	0.489	2.42e-21	0.0075251	656.903
rs34659678	A	G	0.209947	0.0250948	0.05734	5.95e-17	0.00476499	414.806
rs6920220	A	G	0.146936	0.015222	0.2086	4.78e-22	0.00712848	622.031
rs1182188	A	G	0.107615	0.0137507	0.7011	5.03e-15	0.0048538	422.574
rs1077773	A	G	0.0721282	0.012398	0.5238	5.96e-09	0.00259535	225.441
rs12718244	A	G	0.0717762	0.0126545	0.4081	1.41e-08	0.00248889	216.171
rs76546301	A	G	0.26496	0.0410174	0.01822	1.05e-10	0.00251162	218.149
rs2395022	A	C	0.183896	0.029166	0.04115	2.88e-10	0.00266867	231.827
rs6466198	A	T	-0.133923	0.0128457	0.614	1.9e-25	0.00850151	742.869
rs4728142	A	G	0.0969671	0.0126655	0.439	1.92e-14	0.00463134	403.117
rs13255292	A	G	-0.075463	0.0137225	0.3284	3.82e-08	0.00251196	218.179
rs10758669	A	C	-0.143218	0.0128828	0.6504	1.04e-28	0.00932776	815.747
rs4743820	A	G	0.0809228	0.0137572	0.7019	4.05e-09	0.00274037	238.072
rs4366152	A	G	-0.120371	0.0135814	0.32	7.8e-19	0.00630569	549.779
rs10870077	C	G	0.135741	0.0126242	0.4278	5.77e-27	0.00902071	788.65
rs4747886	A	G	0.0738479	0.0128701	0.4081	9.58e-09	0.00263464	228.863
rs59418206	A	G	0.0735513	0.012978	0.3508	1.45e-08	0.00246405	214.007
rs10761659	A	G	-0.117315	0.0126238	0.4601	1.5e-20	0.00683758	596.473
rs10748783	A	C	-0.164756	0.0126394	0.5237	7.73e-39	0.0135418	1189.34
rs11230563	A	G	-0.0750666	0.0133556	0.348	1.9e-08	0.00255711	222.111
rs61893460	A	G	0.121119	0.0125424	0.4447	4.6e-22	0.00724518	632.289
rs483905	A	G	0.0849927	0.0135107	0.289	3.16e-10	0.00296866	257.965
rs661054	A	G	0.124858	0.0135529	0.6592	3.18e-20	0.00700454	611.14
rs76904798	A	G	0.104624	0.0176013	0.1368	2.78e-09	0.00258518	224.555
rs12318183	A	C	0.162178	0.0126604	0.3854	1.44e-37	0.01246	1093.13
rs1927681	A	T	-0.47866	0.0126594	0.443	0	0.113069	11044.9
rs941823	A	G	-0.108669	0.0146906	0.2491	1.39e-13	0.00441771	384.44
rs55808324	A	G	0.127209	0.021035	0.09318	1.47e-09	0.0027347	237.579
rs11641184	A	C	0.0780232	0.0124939	0.4762	4.24e-10	0.00303691	263.914
rs7404095	A	G	-0.0717686	0.0126826	0.4204	1.52e-08	0.00251009	218.017
rs79045992	A	G	0.118093	0.02083	0.1033	1.43e-08	0.0025836	224.418
rs4795397	A	G	-0.139853	0.012577	0.5287	1.01e-28	0.00974721	852.791
rs9891119	A	C	0.0895467	0.0133101	0.6464	1.72e-11	0.00366558	318.747
rs17780256	A	C	0.115389	0.0160316	0.8073	6.13e-13	0.00414262	360.402
rs8096327	A	G	-0.093806	0.0127914	0.6161	2.24e-13	0.00416256	362.143
rs7240004	A	G	0.0823655	0.013018	0.6205	2.5e-10	0.00319503	277.698
rs17694108	A	G	0.0958444	0.0139396	0.2797	6.17e-12	0.00370143	321.876
rs11083840	A	C	-0.0691316	0.0125262	0.5975	3.41e-08	0.00229873	199.616
rs4812833	A	G	0.103346	0.0125571	0.5188	1.87e-16	0.00533265	464.487
rs913678	A	G	0.0757579	0.013301	0.6707	1.23e-08	0.00253516	220.2
rs1297256	A	G	-0.10106	0.0127351	0.4249	2.1e-15	0.00499136	434.611
rs2836883	A	G	-0.227134	0.0147424	0.2728	1.47e-53	0.0204688	1810.43
rs4456788	A	G	-0.102758	0.0127344	0.6106	7.07e-16	0.00502128	437.229
rs5752986	A	G	-0.0813752	0.0142747	0.7416	1.19e-08	0.00253791	220.439
rs9611131	A	G	0.142696	0.0181548	0.8523	3.84e-15	0.00512657	446.444
rs111830527	A	G	-0.192324	0.0292804	0.05254	5.09e-11	0.00368254	320.227
rs7738430	A	G	-0.367964	0.0340763	0.97376	3.51e-27	0.00691921	603.643
rs12720356	A	C	-0.153279	0.0227683	0.91428	1.67e-11	0.00368262	320.234
rs6111031	A	G	-0.260863	0.0190685	0.1591	1.33e-42	0.0182083	1606.79

## Sheet: S5
Table S5. Instrumental variables of Crohn's disease
SNP	effect_allele	other_allele	beta	se	eaf	P-value	Rsquare	Fvalue
rs36016881	A	G	0.108961	0.0170379	0.8246	1.6e-10	0.00343435	298.571
rs7517847	A	C	0.335814	0.0124758	0.5648	1.38e-159	0.0554385	5084.98
rs17129991	A	G	-0.284461	0.0450901	0.02246	2.81e-10	0.0035532	308.94
rs2974935	A	C	0.0755507	0.0121937	0.4948	5.8e-10	0.00285365	247.942
rs10800309	A	G	0.0904086	0.0126389	0.3422	8.48e-13	0.00367979	319.987
rs12411259	A	G	0.134364	0.0137443	0.2401	1.43e-22	0.00658786	574.544
rs10798069	A	C	-0.070387	0.0119822	0.4925	4.25e-09	0.00247661	215.101
rs35730213	C	G	-0.151105	0.0138184	0.2807	7.84e-28	0.0092202	806.253
rs7608910	A	G	-0.120609	0.0121405	0.6091	2.95e-23	0.00692698	604.326
rs6740462	A	C	0.099737	0.0141387	0.7378	1.74e-12	0.0038487	334.732
rs13001325	A	G	-0.122687	0.0125708	0.3757	1.68e-22	0.00706093	616.095
rs1517352	A	C	-0.0800097	0.0124517	0.3952	1.31e-10	0.00306016	265.94
rs6738394	A	G	0.0777406	0.011991	0.4519	8.98e-11	0.00299383	260.159
rs12694846	A	G	-0.115366	0.0136242	0.7407	2.5e-17	0.00511247	445.21
rs6738490	A	G	-0.226164	0.0120892	0.4726	4.26e-78	0.0254983	2266.92
rs35320439	A	G	-0.0840555	0.0137546	0.6896	9.89e-10	0.00302469	262.848
rs11713774	A	G	-0.132662	0.0171654	0.8573	1.09e-14	0.00430606	374.682
rs7438704	A	G	-0.0839019	0.0126601	0.3565	3.42e-11	0.00322984	280.734
rs3776414	A	C	-0.0888353	0.012297	0.6244	5.04e-13	0.0037016	321.891
rs7711427	A	C	-0.24803	0.0124713	0.387	5.16e-88	0.0291884	2604.85
rs79980175	A	C	0.134258	0.0182147	0.864	1.7e-13	0.00423607	368.566
rs71624119	A	G	-0.0923221	0.0149485	0.2422	6.57e-10	0.00312874	271.919
rs4703855	A	G	-0.073261	0.0132248	0.2998	3.03e-08	0.00225335	195.667
rs34804116	A	C	-0.0939086	0.0126747	0.3867	1.27e-13	0.004183	363.929
rs181826	A	C	0.0995948	0.0127047	0.6266	4.53e-15	0.0046416	404.015
rs1896707	A	G	0.277596	0.0196734	0.08264	3.29e-45	0.0116839	1024.23
rs56163845	A	G	0.091908	0.0134853	0.6904	9.4e-12	0.00361109	313.992
rs7773324	A	G	0.078744	0.012909	0.6002	1.06e-09	0.0029758	258.587
rs1267501	A	G	-0.0871787	0.0151984	0.1894	9.69e-09	0.00233366	202.656
rs1847472	A	C	-0.0853854	0.0132299	0.3421	1.09e-10	0.00328179	285.264
rs11152949	A	G	-0.133849	0.0128549	0.6805	2.18e-25	0.00779039	680.243
rs9491892	A	C	-0.137869	0.0163762	0.8504	3.8e-17	0.00483635	421.048
rs7742214	A	C	-0.0866616	0.0143212	0.2496	1.44e-09	0.00281333	244.429
rs212388	A	G	-0.102377	0.0124319	0.6043	1.79e-16	0.00501249	436.46
rs9457247	A	G	0.123663	0.0124045	0.5398	2.08e-23	0.00759782	663.3
rs3801810	A	G	0.105079	0.01402	0.2337	6.63e-14	0.00395475	343.992
rs7786444	A	G	0.112085	0.0183382	0.1163	9.83e-10	0.00258232	224.306
rs4917129	A	G	-0.095255	0.0124591	0.4043	2.08e-14	0.00437056	380.319
rs76546301	A	G	0.225343	0.0392973	0.01822	9.79e-09	0.00181669	157.681
rs2395022	A	C	0.177152	0.0281552	0.04115	3.13e-10	0.00247652	215.094
rs2538470	A	G	0.0749643	0.0122847	0.3622	1.05e-09	0.0025964	225.533
rs7015630	A	G	0.0842498	0.0137523	0.7343	9e-10	0.0027697	240.628
rs10956252	C	G	-0.118641	0.0123641	0.3811	8.34e-22	0.00663986	579.11
rs6651252	A	G	0.149029	0.0183017	0.87	3.86e-16	0.00502382	437.452
rs10758669	A	C	-0.14975	0.012299	0.6504	4.19e-34	0.010198	892.639
rs7848647	A	G	-0.141308	0.0129961	0.3254	1.55e-27	0.00876652	766.231
rs11793497	A	G	-0.168922	0.0121801	0.577	9.8e-44	0.013929	1223.82
rs303429	A	G	0.0762756	0.0124275	0.5997	8.38e-10	0.00279332	242.686
rs34779708	A	C	-0.134457	0.0123872	0.6488	1.9e-27	0.00823877	719.72
rs2153283	A	C	-0.108804	0.0155227	0.217	2.39e-12	0.00402292	349.945
rs2227551	A	C	0.0994456	0.0137489	0.7288	4.72e-13	0.0039093	340.023
rs1250573	A	G	-0.141693	0.0134477	0.3155	5.86e-26	0.00867161	757.863
rs10748781	A	C	-0.183963	0.0121813	0.5733	1.57e-51	0.0165575	1458.66
rs34787213	A	G	-0.14973	0.0183059	0.1401	2.85e-16	0.00540174	470.538
rs559928	A	G	-0.099124	0.0158237	0.1872	3.75e-10	0.00299004	259.828
rs11236797	A	C	0.180737	0.0120572	0.4444	8.54e-51	0.016131	1420.47
rs28999107	A	C	0.0856594	0.0126539	0.4387	1.29e-11	0.00361362	314.212
rs76906269	A	G	-0.394341	0.0370279	0.98117	1.75e-26	0.00574604	500.702
rs10878302	A	T	0.15677	0.023765	0.92855	4.2e-11	0.00326109	283.459
rs7969592	A	G	0.0731898	0.011991	0.5254	1.04e-09	0.00267146	232.07
rs1927681	A	T	0.0887872	0.0121244	0.443	2.42e-13	0.00389036	338.369
rs915286	A	G	0.066645	0.0119708	0.5488	2.59e-08	0.00219962	190.991
rs9594766	A	G	-0.0735547	0.0121434	0.5294	1.39e-09	0.00269579	234.19
rs6561151	A	G	0.147148	0.0142318	0.2235	4.68e-25	0.0075155	656.058
rs9554587	A	G	0.0951561	0.0146501	0.7758	8.29e-11	0.00314984	273.758
rs1569328	A	G	-0.109215	0.0167191	0.1702	6.47e-11	0.00336921	292.888
rs11159833	A	G	0.155227	0.0207601	0.08681	7.59e-14	0.00382028	332.251
rs72727394	A	G	0.103233	0.0149661	0.2007	5.28e-12	0.0034192	297.249
rs17293632	A	G	0.128384	0.0139601	0.2364	3.7e-20	0.00595066	518.64
rs1646019	A	G	-0.111379	0.013383	0.303	8.62e-17	0.00523977	456.354
rs6500315	A	G	-0.145539	0.0146056	0.2247	2.18e-23	0.00738009	644.15
rs7194886	A	G	-0.226986	0.0121749	0.4357	1.42e-77	0.0253353	2252.05
rs2270395	A	G	0.124328	0.0144786	0.7616	8.93e-18	0.00561308	489.051
rs11117431	A	G	0.14927	0.0164404	0.8022	1.09e-19	0.00707105	616.984
rs144004051	A	G	-0.257191	0.0458412	0.98364	2.02e-08	0.00212893	184.84
rs9889296	A	G	-0.143097	0.0137815	0.2723	2.96e-25	0.00811505	708.824
rs4795397	A	G	-0.132338	0.0120311	0.5287	3.84e-28	0.00872782	762.819
rs12949918	A	G	0.104177	0.0123587	0.5815	3.47e-17	0.00528225	460.074
rs1292053	A	G	-0.0911854	0.0118917	0.558	1.75e-14	0.00410145	356.805
rs2847293	A	T	0.166911	0.0158476	0.1596	6.14e-26	0.00747341	652.357
rs7236492	A	G	-0.0996611	0.017342	0.1537	9.09e-09	0.00258392	224.446
rs2024092	A	G	0.147664	0.0143378	0.2162	7.12e-25	0.00738993	645.015
rs35164067	A	G	-0.143373	0.015563	0.2039	3.19e-20	0.00667344	582.058
rs17694108	A	G	0.0795895	0.0134523	0.2797	3.29e-09	0.00255239	221.7
rs6074022	A	G	-0.0963211	0.0137745	0.7497	2.7e-12	0.00348194	302.722
rs259964	A	G	0.0713342	0.0119064	0.4586	2.08e-09	0.00252684	219.475
rs1297258	A	G	-0.127246	0.0122169	0.4249	2.11e-25	0.00791313	691.046
rs2284553	A	G	-0.103192	0.0123247	0.4096	5.63e-17	0.00515025	448.517
rs8127691	A	G	0.123357	0.0121887	0.3868	4.48e-24	0.00721849	629.943
rs2266961	C	G	0.108108	0.0149511	0.1965	4.8e-13	0.00369058	320.928
rs714027	A	G	0.0894647	0.0123006	0.4539	3.51e-13	0.00396795	345.144
rs2413583	A	G	-0.210407	0.0168361	0.1654	7.72e-36	0.0122226	1072.05
rs11691685	A	G	0.157687	0.0233162	0.91976	1.35e-11	0.00367018	319.148
rs1363907	A	G	0.102575	0.0125984	0.4212	3.89e-16	0.00513015	446.758
rs17388425	C	G	0.157253	0.0172142	0.8402	6.54e-20	0.00664029	579.148
rs640466	A	G	0.0758092	0.0124963	0.6261	1.31e-09	0.00269075	233.75
rs6456426	A	C	-0.0991795	0.0119962	0.4984	1.37e-16	0.00491824	428.212
rs6111031	A	G	-0.282366	0.018121	0.1591	9.61e-55	0.0213339	1888.61

## Sheet: S6
Table S6. Details of SNPs used in each Mendelian randomization analysis
SA with global adjusted
bankssts_SA(IBD)	SNP	beta.exposure	beta.outcome	se.outcome	pval.outcome	se.exposure	pval.exposure
1	rs1003342	0.0801818	0.3326	0.847	0.6946	0.0101765	3.3e-15
2	rs10142466	0.0580054	-1.2492	0.8517	0.1425	0.010146	1.08e-08
3	rs10748781	-0.169179	-0.0916	0.8854	0.9176	0.0100678	2.28e-63
4	rs10758669	-0.148762	0.8568	0.8972	0.3396	0.0102138	4.7e-48
5	rs10761659	-0.153811	0.9438	0.8594	0.2721	0.0100347	4.97e-53
6	rs10800309	0.132111	0.0236	0.8997	0.9791	0.010405	6.16e-37
7	rs10878302	0.112429	-2.0752	1.6455	0.2073	0.0192561	5.26e-09
8	rs11152949	-0.105057	-0.419	0.9352	0.6541	0.0106717	7.25e-23
9	rs11230563	-0.081194	-1.3108	0.8863	0.1391	0.0105845	1.71e-14
10	rs11236797	0.150864	-0.964	0.8599	0.2623	0.00996698	9.32e-52
11	rs11641016	0.111288	0.8341	1.0643	0.4332	0.0133908	9.51e-17
12	rs11677953	0.0790564	-0.6578	0.8848	0.4572	0.0100145	2.92e-15
13	rs11691685	0.122467	1.4365	1.5773	0.3624	0.0187977	7.27e-11
14	rs11713774	-0.0942858	-1.4152	1.1794	0.2302	0.0142704	3.92e-11
15	rs11758694	0.107782	1.4478	1.3875	0.2967	0.0160257	1.75e-11
16	rs11793497	-0.156206	1.209	0.8542	0.157	0.0100483	1.71e-54
17	rs1182188	0.0659028	-1.7272	0.9207	0.06065	0.0108086	1.08e-09
18	rs12103	0.0867354	-0.5499	1.2583	0.6621	0.0130755	3.28e-11
19	rs12318183	0.109531	-0.0829	0.8686	0.924	0.01008	1.67e-27
20	rs12411259	0.0669054	-0.0388	1.0019	0.9691	0.0115117	6.18e-09
21	rs1250566	-0.100894	-0.2716	0.926	0.7693	0.0110038	4.77e-20
22	rs12585310	0.0706485	0.1283	0.9344	0.8908	0.0107636	5.25e-11
23	rs1267499	-0.0821443	1.2245	1.1034	0.2671	0.0125131	5.22e-11
24	rs12722515	-0.0989022	2.2326	1.1422	0.05062	0.0142955	4.57e-12
25	rs1292053	-0.0701035	-1.2334	0.8536	0.1485	0.00982936	9.89e-13
26	rs1297258	-0.114524	0.1548	0.8515	0.8558	0.0100654	5.38e-30
27	rs13107612	0.0732561	-1.654	0.925	0.07377	0.0108741	1.62e-11
28	rs13204742	0.0916208	-1.2975	1.2974	0.3173	0.0147604	5.39e-10
29	rs1363907	0.0815026	-1.2113	0.8508	0.1545	0.0104086	4.87e-15
30	rs1388585	-0.30489	3.961	3.0431	0.193	0.031707	6.85e-22
31	rs1420098	0.0952951	0.5901	0.8668	0.496	0.0102776	1.83e-20
32	rs1517352	-0.0778816	-0.2804	0.8909	0.753	0.0102944	3.87e-14
33	rs1569328	-0.0809722	2.4963	1.1229	0.02621	0.0136766	3.21e-09
34	rs17293632	0.107165	0.753	0.9952	0.4493	0.0116106	2.71e-20
35	rs17651741	0.0702476	0.424	1.0809	0.6949	0.0126505	2.81e-08
36	rs17694108	0.0857629	-1.2719	1.0134	0.2095	0.0111165	1.21e-14
37	rs17780256	0.083427	1.8629	1.0741	0.08285	0.0125693	3.19e-11
38	rs181826	0.0820444	-0.9528	0.8747	0.276	0.0104471	4.05e-15
39	rs1847472	-0.0672805	0.5809	0.8897	0.5138	0.0108961	6.63e-10
40	rs2024092	0.106813	0.3234	1.0254	0.7525	0.0121076	1.12e-18
41	rs2050392	0.0691178	-0.9381	0.9012	0.2979	0.0102921	1.87e-11
42	rs2143178	0.176684	-0.3928	1.14	0.7304	0.0137017	4.8e-38
43	rs2153283	-0.0859637	-2.2638	1.0237	0.02701	0.0127458	1.54e-11
44	rs2266961	0.0906694	2.8429	1.0814	0.008566	0.0123939	2.56e-13
45	rs2270395	0.0778411	0.7749	1.0371	0.455	0.0118554	5.17e-11
46	rs2297559	0.0741659	0.3562	0.908	0.6949	0.0110454	1.89e-11
47	rs2395022	0.181635	-0.1917	2.0737	0.9263	0.0233963	8.27e-15
48	rs2538470	0.0675599	-0.2595	0.8741	0.7666	0.0101646	3e-11
49	rs259964	0.0674584	-2.345	0.8582	0.006288	0.00983488	6.93e-12
50	rs2688608	0.062403	0.3906	0.8526	0.6468	0.00988642	2.75e-10
51	rs2836883	-0.168413	0.8064	0.9458	0.3939	0.0115451	3.38e-48
52	rs2847278	-0.144528	0.2824	1.1653	0.8085	0.0132236	8.33e-28
53	rs2974935	0.0687256	0.3127	0.8458	0.7116	0.0100715	8.87e-12
54	rs34779708	-0.106679	0.2609	0.8857	0.7683	0.0102408	2.07e-25
55	rs34804116	-0.0574631	-0.2121	0.8734	0.8082	0.0104322	3.62e-08
56	rs35164067	-0.11754	-0.172	1.0526	0.8702	0.0127318	2.66e-20
57	rs35256947	-0.0821647	0.8241	0.9838	0.4023	0.0113176	3.87e-13
58	rs35730213	-0.159624	1.1458	0.9415	0.2236	0.0113656	8.33e-45
59	rs36048684	-0.0941465	-2.2963	1.3536	0.08981	0.0159649	3.7e-09
60	rs367569	-0.0958166	0.1915	0.9392	0.8384	0.011275	1.93e-17
61	rs3776414	-0.0773716	-0.1743	0.8738	0.8419	0.0101613	2.65e-14
62	rs3801835	0.064107	-0.2379	0.8962	0.7907	0.0106005	1.47e-09
63	rs4692386	-0.0579752	0.5353	0.9106	0.5566	0.0101746	1.21e-08
64	rs4703855	-0.0710611	0.0251	0.9236	0.9783	0.0109034	7.16e-11
65	rs4743820	0.0639523	-0.5545	0.9228	0.5479	0.0108526	3.8e-09
66	rs4795397	-0.138343	0.2709	0.8484	0.7495	0.00996661	8.3e-44
67	rs4917129	-0.0794435	0.2109	0.8595	0.8061	0.010256	9.48e-15
68	rs4976646	-0.0730113	0.0994	0.9222	0.9141	0.0104794	3.23e-12
69	rs55808324	0.141213	0.6548	1.4145	0.6434	0.016844	5.13e-17
70	rs559928	-0.094388	-1.8923	1.0825	0.08047	0.0129645	3.33e-13
71	rs56167332	0.155855	-1.0152	0.9427	0.2815	0.0104967	7.17e-50
72	rs6058869	0.0556615	2.2223	0.8632	0.01004	0.0100037	2.63e-08
73	rs6074022	-0.0742587	-0.6045	0.9773	0.5363	0.0114338	8.32e-11
74	rs6111031	-0.264091	1.7612	1.2733	0.1666	0.0147557	1.23e-71
75	rs62037363	-0.0987549	0.7994	0.9275	0.3887	0.0102618	6.36e-22
76	rs62434177	-0.179105	0.5001	2.8683	0.8616	0.031375	1.14e-08
77	rs6456426	-0.0643405	-0.8185	0.8606	0.3416	0.0099028	8.18e-11
78	rs6466198	-0.0841312	1.4475	0.891	0.1042	0.0102451	2.18e-16
79	rs648541	0.0648616	0.611	0.9042	0.4992	0.0106716	1.22e-09
80	rs6500315	-0.0766082	0.5233	1.0163	0.6066	0.0118778	1.12e-10
81	rs6561151	0.1	2.5863	1.0214	0.01134	0.0118661	3.53e-17
82	rs6588248	-0.0819867	0.4566	0.8483	0.5904	0.0099185	1.38e-16
83	rs6651252	0.0908484	1.2423	1.256	0.3226	0.014833	9.08e-10
84	rs6708373	-0.134178	-1.4052	0.8575	0.1013	0.0099341	1.43e-41
85	rs6740462	0.0799597	-0.9976	0.9569	0.2972	0.0116057	5.59e-12
86	rs6745185	-0.0698267	0.3713	1.0133	0.714	0.0115253	1.37e-09
87	rs67643815	-0.0629092	-1.8277	0.8735	0.0364	0.0101798	6.42e-10
88	rs6933404	-0.0957518	0.4113	1.0463	0.6942	0.0122643	5.84e-15
89	rs7011507	-0.0846011	-4.5806	1.3102	0.0004723	0.0150825	2.03e-08
90	rs7015630	0.0627799	0.0185	0.9729	0.9848	0.0113167	2.9e-08
91	rs71593329	0.0978042	1.6181	1.0619	0.1276	0.0126731	1.19e-14
92	rs7194886	-0.126026	0.6768	0.8579	0.4302	0.0100135	2.53e-36
93	rs7240004	0.0665215	-0.2986	0.9066	0.7419	0.0102898	1.01e-10
94	rs7253253	-0.134424	1.6504	2.2286	0.459	0.02313	6.19e-09
95	rs72634258	0.126877	2.1675	1.1099	0.05084	0.0139965	1.25e-19
96	rs72924296	0.0638392	-1.3013	1.0009	0.1936	0.0112629	1.44e-08
97	rs744166	0.100017	-0.3149	0.8523	0.7117	0.0102076	1.15e-22
98	rs7523442	0.124537	1.3164	0.8491	0.121	0.00990061	2.76e-36
99	rs7547569	0.6472	1.5129	1.739	0.3843	0.0232516	1.65e-170
100	rs7608910	-0.126444	-0.2933	0.8698	0.736	0.0100484	2.6e-36
101	rs7657746	0.0868542	1.0795	0.9827	0.272	0.0118004	1.83e-13
102	rs769177	0.260903	-3.0326	2.8941	0.2947	0.0285603	6.53e-20
103	rs7711427	-0.174764	-1.0588	0.8708	0.224	0.0101797	4.63e-66
104	rs7773324	0.061818	-0.9162	0.9775	0.3486	0.0106192	5.84e-09
105	rs7848647	-0.13239	0.2752	0.9025	0.7604	0.0106897	3.16e-35
106	rs79980175	0.0953162	-0.7493	1.2334	0.5435	0.0148313	1.3e-10
107	rs8127691	0.114259	-0.6843	0.863	0.4278	0.0100818	8.98e-30
108	rs913678	0.0691643	1.1857	0.9343	0.2044	0.0105418	5.35e-11
109	rs941823	-0.0830172	-2.8832	0.9809	0.003287	0.0115361	6.19e-13
110	rs9457247	0.089151	-0.6126	0.8552	0.4738	0.0102086	2.48e-18
111	rs9557207	0.0878448	-0.738	1.0218	0.4701	0.0120782	3.52e-13
112	rs9889296	-0.104999	0.5587	0.9391	0.5518	0.0112854	1.35e-20
bankssts_SA(UC)	SNP	beta.exposure	beta.outcome	se.outcome	pval.outcome	se.exposure	pval.exposure
1	rs10185424	0.0965995	1.1436	0.843	0.1749	0.0125621	1.47e-14
2	rs10748783	-0.164756	-0.323	0.8493	0.7038	0.0126394	7.73e-39
3	rs10758669	-0.143218	0.8568	0.8972	0.3396	0.0128828	1.04e-28
4	rs10761659	-0.117315	0.9438	0.8594	0.2721	0.0126238	1.5e-20
5	rs1077773	0.0721282	0.2642	0.8613	0.759	0.012398	5.96e-09
6	rs10870077	0.135741	1.2257	0.8578	0.1531	0.0126242	5.77e-27
7	rs11083840	-0.0691316	-0.8193	0.8861	0.3552	0.0125262	3.41e-08
8	rs111830527	-0.192324	-1.3366	1.863	0.4731	0.0292804	5.09e-11
9	rs11230563	-0.0750666	-1.3108	0.8863	0.1391	0.0133556	1.9e-08
10	rs11641184	0.0780232	0.0036	0.8647	0.9967	0.0124939	4.24e-10
11	rs11676348	0.0744362	-1.422	0.8647	0.1	0.0124232	2.08e-09
12	rs1182188	0.107615	-1.7272	0.9207	0.06065	0.0137507	5.03e-15
13	rs12103	0.0995588	-0.5499	1.2583	0.6621	0.0162944	9.96e-10
14	rs12132349	-0.166942	1.0473	0.9379	0.2641	0.0143783	3.64e-31
15	rs12318183	0.162178	-0.0829	0.8686	0.924	0.0126604	1.44e-37
16	rs12718244	0.0717762	-1.3292	0.8604	0.1224	0.0126545	1.41e-08
17	rs12720356	-0.153279	-0.7792	1.5563	0.6166	0.0227683	1.67e-11
18	rs1297256	-0.10106	0.2262	0.8518	0.7906	0.0127351	2.1e-15
19	rs13136827	0.111814	0.7629	1.1436	0.5047	0.0176452	2.35e-10
20	rs13255292	-0.075463	-0.8181	0.9124	0.3699	0.0137225	3.82e-08
21	rs17694108	0.0958444	-1.2719	1.0134	0.2095	0.0139396	6.17e-12
22	rs17780256	0.115389	1.8629	1.0741	0.08285	0.0160316	6.13e-13
23	rs2395022	0.183896	-0.1917	2.0737	0.9263	0.029166	2.88e-10
24	rs2836883	-0.227134	0.8064	0.9458	0.3939	0.0147424	1.47e-53
25	rs34659678	0.209947	1.3327	1.7744	0.4526	0.0250948	5.95e-17
26	rs35223180	-0.141003	-1.3936	1.1132	0.2106	0.0175766	1.04e-15
27	rs36070529	-0.091704	-1.6341	1.0621	0.1239	0.0160211	1.04e-08
28	rs3774937	-0.099276	0.5665	0.9033	0.5306	0.0131621	4.61e-14
29	rs3776414	-0.0704798	-0.1743	0.8738	0.8419	0.0128464	4.1e-08
30	rs4366152	-0.120371	0.3653	0.9056	0.6866	0.0135814	7.8e-19
31	rs4456788	-0.102758	0.8847	0.868	0.3081	0.0127344	7.07e-16
32	rs4656958	-0.0824158	-0.3415	0.9089	0.7071	0.0138702	2.82e-09
33	rs4676410	0.142022	-0.8879	1.1396	0.4359	0.0157426	1.85e-19
34	rs4728142	0.0969671	-0.0548	0.8473	0.9484	0.0126655	1.92e-14
35	rs4743820	0.0809228	-0.5545	0.9228	0.5479	0.0137572	4.05e-09
36	rs4747886	0.0738479	-0.8838	0.8595	0.3038	0.0128701	9.58e-09
37	rs4795397	-0.139853	0.2709	0.8484	0.7495	0.012577	1.01e-28
38	rs4812833	0.103346	-0.9736	0.8893	0.2736	0.0125571	1.87e-16
39	rs483905	0.0849927	-0.2318	0.9174	0.8005	0.0135107	3.16e-10
40	rs4947328	-0.239455	-3.2184	3.2707	0.3251	0.038129	3.38e-10
41	rs4973341	0.073473	1.4162	0.9164	0.1223	0.0131405	2.25e-08
42	rs4976646	-0.0787748	0.0994	0.9222	0.9141	0.0132165	2.52e-09
43	rs55808324	0.127209	0.6548	1.4145	0.6434	0.021035	1.47e-09
44	rs56167332	0.141368	-1.0152	0.9427	0.2815	0.0131737	7.27e-27
45	rs5752986	-0.0813752	0.1031	0.9723	0.9155	0.0142747	1.19e-08
46	rs59418206	0.0735513	-0.2362	0.8874	0.7901	0.012978	1.45e-08
47	rs6111031	-0.260863	1.7612	1.2733	0.1666	0.0190685	1.33e-42
48	rs61893460	0.121119	-0.971	0.8561	0.2567	0.0125424	4.6e-22
49	rs6426833	0.232387	1.3165	0.8407	0.1174	0.0125836	3.77e-76
50	rs6466198	-0.133923	1.4475	0.891	0.1042	0.0128457	1.9e-25
51	rs661054	0.124858	0.6315	0.9044	0.485	0.0135529	3.18e-20
52	rs6920220	0.146936	-0.2521	1.0389	0.8082	0.015222	4.78e-22
53	rs7240004	0.0823655	-0.2986	0.9066	0.7419	0.013018	2.5e-10
54	rs7404095	-0.0717686	-0.9437	0.8647	0.2751	0.0126826	1.52e-08
55	rs7547569	0.495701	1.5129	1.739	0.3843	0.0291648	8.71e-65
56	rs7608910	-0.127099	-0.2933	0.8698	0.736	0.0126851	1.25e-23
57	rs76546301	0.26496	4.9766	3.181	0.1177	0.0410174	1.05e-10
58	rs76904798	0.104624	-2.3731	1.2133	0.05047	0.0176013	2.78e-09
59	rs7711427	-0.088938	-1.0588	0.8708	0.224	0.0127983	3.67e-12
60	rs7738430	-0.367964	2.0668	2.8575	0.4695	0.0340763	3.51e-27
61	rs79045992	0.118093	-0.4298	1.9253	0.8233	0.02083	1.43e-08
62	rs913678	0.0757579	1.1857	0.9343	0.2044	0.013301	1.23e-08
63	rs941823	-0.108669	-2.8832	0.9809	0.003287	0.0146906	1.39e-13
64	rs9611131	0.142696	-1.0689	1.1986	0.3725	0.0181548	3.84e-15
65	rs9891119	0.0895467	-0.7571	0.8793	0.3892	0.0133101	1.72e-11
66	rs9941524	-0.0977156	0.8233	0.8811	0.3501	0.0127881	2.15e-14
bankssts_SA(CD)	SNP	beta.exposure	beta.outcome	se.outcome	pval.outcome	se.exposure	pval.exposure
1	rs10748781	-0.183963	-0.0916	0.8854	0.9176	0.0121813	1.57e-51
2	rs10758669	-0.14975	0.8568	0.8972	0.3396	0.012299	4.19e-34
3	rs10798069	-0.070387	-0.0979	0.8424	0.9074	0.0119822	4.25e-09
4	rs10800309	0.0904086	0.0236	0.8997	0.9791	0.0126389	8.48e-13
5	rs10878302	0.15677	-2.0752	1.6455	0.2073	0.023765	4.2e-11
6	rs11117431	0.14927	0.8721	1.0655	0.4131	0.0164404	1.09e-19
7	rs11152949	-0.133849	-0.419	0.9352	0.6541	0.0128549	2.18e-25
8	rs11159833	0.155227	1.2014	1.4543	0.4087	0.0207601	7.59e-14
9	rs11236797	0.180737	-0.964	0.8599	0.2623	0.0120572	8.54e-51
10	rs11691685	0.157687	1.4365	1.5773	0.3624	0.0233162	1.35e-11
11	rs11713774	-0.132662	-1.4152	1.1794	0.2302	0.0171654	1.09e-14
12	rs11793497	-0.168922	1.209	0.8542	0.157	0.0121801	9.8e-44
13	rs12411259	0.134364	-0.0388	1.0019	0.9691	0.0137443	1.43e-22
14	rs1250573	-0.141693	-0.2953	0.9336	0.7518	0.0134477	5.86e-26
15	rs1267501	-0.0871787	1.2032	1.1057	0.2765	0.0151984	9.69e-09
16	rs12694846	-0.115366	0.8888	0.9837	0.3662	0.0136242	2.5e-17
17	rs1292053	-0.0911854	-1.2334	0.8536	0.1485	0.0118917	1.75e-14
18	rs12949918	0.104177	-0.2292	0.8605	0.79	0.0123587	3.47e-17
19	rs1297258	-0.127246	0.1548	0.8515	0.8558	0.0122169	2.11e-25
20	rs13001325	-0.122687	-0.5501	0.8785	0.5312	0.0125708	1.68e-22
21	rs1363907	0.102575	-1.2113	0.8508	0.1545	0.0125984	3.89e-16
22	rs1517352	-0.0800097	-0.2804	0.8909	0.753	0.0124517	1.31e-10
23	rs1569328	-0.109215	2.4963	1.1229	0.02621	0.0167191	6.47e-11
24	rs1646019	-0.111379	0.309	0.923	0.7378	0.013383	8.62e-17
25	rs17129991	-0.284461	0.8037	3.3146	0.8084	0.0450901	2.81e-10
26	rs17293632	0.128384	0.753	0.9952	0.4493	0.0139601	3.7e-20
27	rs17388425	0.157253	-1.9879	1.1912	0.09515	0.0172142	6.54e-20
28	rs17694108	0.0795895	-1.2719	1.0134	0.2095	0.0134523	3.29e-09
29	rs181826	0.0995948	-0.9528	0.8747	0.276	0.0127047	4.53e-15
30	rs1847472	-0.0853854	0.5809	0.8897	0.5138	0.0132299	1.09e-10
31	rs1896707	0.277596	-1.1859	1.556	0.446	0.0196734	3.29e-45
32	rs2024092	0.147664	0.3234	1.0254	0.7525	0.0143378	7.12e-25
33	rs212388	-0.102377	0.2037	0.8734	0.8156	0.0124319	1.79e-16
34	rs2153283	-0.108804	-2.2638	1.0237	0.02701	0.0155227	2.39e-12
35	rs2227551	0.0994456	1.7422	0.9493	0.06647	0.0137489	4.72e-13
36	rs2266961	0.108108	2.8429	1.0814	0.008566	0.0149511	4.8e-13
37	rs2270395	0.124328	0.7749	1.0371	0.455	0.0144786	8.93e-18
38	rs2284553	-0.103192	0.3414	0.8813	0.6985	0.0123247	5.63e-17
39	rs2395022	0.177152	-0.1917	2.0737	0.9263	0.0281552	3.13e-10
40	rs2413583	-0.210407	0.4687	1.1389	0.6807	0.0168361	7.72e-36
41	rs2538470	0.0749643	-0.2595	0.8741	0.7666	0.0122847	1.05e-09
42	rs259964	0.0713342	-2.345	0.8582	0.006288	0.0119064	2.08e-09
43	rs2847293	0.166911	-0.1567	1.1617	0.8927	0.0158476	6.14e-26
44	rs28999107	0.0856594	1.3999	0.9836	0.1547	0.0126539	1.29e-11
45	rs2974935	0.0755507	0.3127	0.8458	0.7116	0.0121937	5.8e-10
46	rs303429	0.0762756	-1.0163	0.8693	0.2424	0.0124275	8.38e-10
47	rs34779708	-0.134457	0.2609	0.8857	0.7683	0.0123872	1.9e-27
48	rs34787213	-0.14973	0.5	1.2378	0.6863	0.0183059	2.85e-16
49	rs34804116	-0.0939086	-0.2121	0.8734	0.8082	0.0126747	1.27e-13
50	rs35164067	-0.143373	-0.172	1.0526	0.8702	0.015563	3.19e-20
51	rs35730213	-0.151105	1.1458	0.9415	0.2236	0.0138184	7.84e-28
52	rs36016881	0.108961	2.1312	1.1026	0.05326	0.0170379	1.6e-10
53	rs3776414	-0.0888353	-0.1743	0.8738	0.8419	0.012297	5.04e-13
54	rs3801810	0.105079	-0.9877	1.0018	0.3242	0.01402	6.63e-14
55	rs4703855	-0.073261	0.0251	0.9236	0.9783	0.0132248	3.03e-08
56	rs4795397	-0.132338	0.2709	0.8484	0.7495	0.0120311	3.84e-28
57	rs4917129	-0.095255	0.2109	0.8595	0.8061	0.0124591	2.08e-14
58	rs559928	-0.099124	-1.8923	1.0825	0.08047	0.0158237	3.75e-10
59	rs56163845	0.091908	-0.0824	0.9136	0.9281	0.0134853	9.4e-12
60	rs6074022	-0.0963211	-0.6045	0.9773	0.5363	0.0137745	2.7e-12
61	rs6111031	-0.282366	1.7612	1.2733	0.1666	0.018121	9.61e-55
62	rs640466	0.0758092	-1.0242	0.8823	0.2457	0.0124963	1.31e-09
63	rs6456426	-0.0991795	-0.8185	0.8606	0.3416	0.0119962	1.37e-16
64	rs6500315	-0.145539	0.5233	1.0163	0.6066	0.0146056	2.18e-23
65	rs6561151	0.147148	2.5863	1.0214	0.01134	0.0142318	4.68e-25
66	rs6651252	0.149029	1.2423	1.256	0.3226	0.0183017	3.86e-16
67	rs6738394	0.0777406	-0.5868	0.873	0.5015	0.011991	8.98e-11
68	rs6738490	-0.226164	-1.4254	0.8614	0.09798	0.0120892	4.26e-78
69	rs6740462	0.099737	-0.9976	0.9569	0.2972	0.0141387	1.74e-12
70	rs7015630	0.0842498	0.0185	0.9729	0.9848	0.0137523	9e-10
71	rs714027	0.0894647	0.3121	0.8445	0.7117	0.0123006	3.51e-13
72	rs71624119	-0.0923221	0.408	1.031	0.6923	0.0149485	6.57e-10
73	rs7194886	-0.226986	0.6768	0.8579	0.4302	0.0121749	1.42e-77
74	rs7236492	-0.0996611	1.0036	1.1829	0.3962	0.017342	9.09e-09
75	rs72727394	0.103233	0.0227	1.0737	0.9832	0.0149661	5.28e-12
76	rs7438704	-0.0839019	0.121	0.8867	0.8914	0.0126601	3.42e-11
77	rs7517847	0.335814	-0.5758	0.8537	0.5	0.0124758	1.38e-159
78	rs7608910	-0.120609	-0.2933	0.8698	0.736	0.0121405	2.95e-23
79	rs76546301	0.225343	4.9766	3.181	0.1177	0.0392973	9.79e-09
80	rs76906269	-0.394341	3.3322	3.1911	0.2964	0.0370279	1.75e-26
81	rs7711427	-0.24803	-1.0588	0.8708	0.224	0.0124713	5.16e-88
82	rs7742214	-0.0866616	0.7593	0.9933	0.4446	0.0143212	1.44e-09
83	rs7773324	0.078744	-0.9162	0.9775	0.3486	0.012909	1.06e-09
84	rs7786444	0.112085	-0.4008	1.2846	0.7551	0.0183382	9.83e-10
85	rs7848647	-0.141308	0.2752	0.9025	0.7604	0.0129961	1.55e-27
86	rs7969592	0.0731898	-0.2341	0.8408	0.7807	0.011991	1.04e-09
87	rs79980175	0.134258	-0.7493	1.2334	0.5435	0.0182147	1.7e-13
88	rs8127691	0.123357	-0.6843	0.863	0.4278	0.0121887	4.48e-24
89	rs915286	0.066645	-1.2281	0.8511	0.149	0.0119708	2.59e-08
90	rs9457247	0.123663	-0.6126	0.8552	0.4738	0.0124045	2.08e-23
91	rs9491892	-0.137869	0.5863	1.2016	0.6256	0.0163762	3.8e-17
92	rs9554587	0.0951561	-0.6438	1.0288	0.5314	0.0146501	8.29e-11
93	rs9594766	-0.0735547	-0.4979	0.8458	0.5561	0.0121434	1.39e-09
94	rs9889296	-0.143097	0.5587	0.9391	0.5518	0.0137815	2.96e-25
caudalanteriorcingulate_SA(IBD)	SNP	beta.exposure	beta.outcome	se.outcome	pval.outcome	se.exposure	pval.exposure
1	rs1003342	0.0801818	-0.1716	0.7545	0.8201	0.0101765	3.3e-15
2	rs10142466	0.0580054	0.623	0.7593	0.412	0.010146	1.08e-08
3	rs10748781	-0.169179	0.9623	0.7877	0.2218	0.0100678	2.28e-63
4	rs10758669	-0.148762	1.1956	0.7984	0.1343	0.0102138	4.7e-48
5	rs10761659	-0.153811	0.3675	0.765	0.6309	0.0100347	4.97e-53
6	rs10800309	0.132111	-0.3742	0.8003	0.6401	0.010405	6.16e-37
7	rs10878302	0.112429	1.2616	1.4673	0.3899	0.0192561	5.26e-09
8	rs11152949	-0.105057	1.4422	0.8353	0.08423	0.0106717	7.25e-23
9	rs11230563	-0.081194	0.0513	0.7889	0.9482	0.0105845	1.71e-14
10	rs11236797	0.150864	0.2839	0.7657	0.7109	0.00996698	9.32e-52
11	rs11641016	0.111288	-0.2019	0.9514	0.8319	0.0133908	9.51e-17
12	rs11677953	0.0790564	-1.6051	0.7897	0.04211	0.0100145	2.92e-15
13	rs11691685	0.122467	0.4498	1.4073	0.7492	0.0187977	7.27e-11
14	rs11713774	-0.0942858	-1.0006	1.0542	0.3425	0.0142704	3.92e-11
15	rs11758694	0.107782	-1.1159	1.2352	0.3663	0.0160257	1.75e-11
16	rs11793497	-0.156206	1.6297	0.7632	0.03275	0.0100483	1.71e-54
17	rs1182188	0.0659028	-0.684	0.822	0.4053	0.0108086	1.08e-09
18	rs12103	0.0867354	-0.9872	1.1201	0.3781	0.0130755	3.28e-11
19	rs12318183	0.109531	0.152	0.7728	0.8441	0.01008	1.67e-27
20	rs12411259	0.0669054	-1.3893	0.8931	0.1198	0.0115117	6.18e-09
21	rs1250566	-0.100894	0.5579	0.8257	0.4992	0.0110038	4.77e-20
22	rs12585310	0.0706485	1.2739	0.8331	0.1262	0.0107636	5.25e-11
23	rs1267499	-0.0821443	1.2541	0.9737	0.1977	0.0125131	5.22e-11
24	rs12722515	-0.0989022	2.0108	1.0208	0.04885	0.0142955	4.57e-12
25	rs1292053	-0.0701035	1.0591	0.7589	0.1628	0.00982936	9.89e-13
26	rs1297258	-0.114524	1.2049	0.7594	0.1126	0.0100654	5.38e-30
27	rs13107612	0.0732561	0.1572	0.8251	0.8489	0.0108741	1.62e-11
28	rs13204742	0.0916208	0.431	1.1567	0.7094	0.0147604	5.39e-10
29	rs1363907	0.0815026	-1.0129	0.7584	0.1817	0.0104086	4.87e-15
30	rs1388585	-0.30489	-2.6878	2.7033	0.3201	0.031707	6.85e-22
31	rs1420098	0.0952951	0.2826	0.7723	0.7144	0.0102776	1.83e-20
32	rs1517352	-0.0778816	-0.675	0.7916	0.3938	0.0102944	3.87e-14
33	rs1569328	-0.0809722	1.3106	1.001	0.1904	0.0136766	3.21e-09
34	rs17293632	0.107165	-0.0455	0.8871	0.9591	0.0116106	2.71e-20
35	rs17651741	0.0702476	-0.2166	0.9633	0.8221	0.0126505	2.81e-08
36	rs17694108	0.0857629	-0.5807	0.9067	0.5219	0.0111165	1.21e-14
37	rs17780256	0.083427	-0.3696	0.9564	0.6991	0.0125693	3.19e-11
38	rs181826	0.0820444	1.0041	0.7782	0.1969	0.0104471	4.05e-15
39	rs1847472	-0.0672805	-0.2936	0.7923	0.7109	0.0108961	6.63e-10
40	rs2024092	0.106813	0.0158	0.917	0.9862	0.0121076	1.12e-18
41	rs2050392	0.0691178	0.2874	0.8022	0.7201	0.0102921	1.87e-11
42	rs2143178	0.176684	-0.8406	1.0112	0.4058	0.0137017	4.8e-38
43	rs2153283	-0.0859637	-0.719	0.9099	0.4294	0.0127458	1.54e-11
44	rs2266961	0.0906694	-1.7931	0.9651	0.06319	0.0123939	2.56e-13
45	rs2270395	0.0778411	-0.2003	0.9267	0.8289	0.0118554	5.17e-11
46	rs2297559	0.0741659	0.338	0.8082	0.6758	0.0110454	1.89e-11
47	rs2395022	0.181635	1.3494	1.8369	0.4626	0.0233963	8.27e-15
48	rs2538470	0.0675599	0.2785	0.7785	0.7205	0.0101646	3e-11
49	rs259964	0.0674584	0.7381	0.7643	0.3342	0.00983488	6.93e-12
50	rs2688608	0.062403	-0.6454	0.7583	0.3947	0.00988642	2.75e-10
51	rs2836883	-0.168413	0.689	0.8433	0.4139	0.0115451	3.38e-48
52	rs2847278	-0.144528	1.016	1.0399	0.3286	0.0132236	8.33e-28
53	rs2974935	0.0687256	0.3135	0.7552	0.6781	0.0100715	8.87e-12
54	rs34779708	-0.106679	-0.0392	0.7893	0.9604	0.0102408	2.07e-25
55	rs34804116	-0.0574631	-1.0306	0.7778	0.1852	0.0104322	3.62e-08
56	rs34856868	-0.195275	-1.5471	3.0576	0.6129	0.0340546	9.8e-09
57	rs35164067	-0.11754	0.4409	0.9383	0.6385	0.0127318	2.66e-20
58	rs35256947	-0.0821647	-0.3261	0.8784	0.7104	0.0113176	3.87e-13
59	rs35730213	-0.159624	0.3138	0.8401	0.7087	0.0113656	8.33e-45
60	rs36048684	-0.0941465	0.912	1.2059	0.4495	0.0159649	3.7e-09
61	rs367569	-0.0958166	-0.01	0.8372	0.9905	0.011275	1.93e-17
62	rs3776414	-0.0773716	1.3736	0.7765	0.07689	0.0101613	2.65e-14
63	rs3801835	0.064107	-0.2285	0.7977	0.7745	0.0106005	1.47e-09
64	rs4692386	-0.0579752	0.3735	0.8097	0.6446	0.0101746	1.21e-08
65	rs4703855	-0.0710611	1.4678	0.8226	0.07438	0.0109034	7.16e-11
66	rs4743820	0.0639523	-0.8003	0.8237	0.3312	0.0108526	3.8e-09
67	rs4795397	-0.138343	-0.9662	0.7556	0.201	0.00996661	8.3e-44
68	rs4917129	-0.0794435	0.3538	0.7654	0.6439	0.010256	9.48e-15
69	rs4976646	-0.0730113	-0.4417	0.8223	0.5912	0.0104794	3.23e-12
70	rs55808324	0.141213	-1.7466	1.2571	0.1647	0.016844	5.13e-17
71	rs559928	-0.094388	-1.5145	0.9629	0.1157	0.0129645	3.33e-13
72	rs56167332	0.155855	0.4585	0.8411	0.5856	0.0104967	7.17e-50
73	rs6058869	0.0556615	0.0058	0.7675	0.994	0.0100037	2.63e-08
74	rs6074022	-0.0742587	0.0229	0.87	0.979	0.0114338	8.32e-11
75	rs6111031	-0.264091	-1.3921	1.1322	0.2189	0.0147557	1.23e-71
76	rs62037363	-0.0987549	0.2824	0.8276	0.7329	0.0102618	6.36e-22
77	rs62434177	-0.179105	-0.6681	2.5657	0.7945	0.031375	1.14e-08
78	rs6456426	-0.0643405	0.1827	0.7667	0.8116	0.0099028	8.18e-11
79	rs6466198	-0.0841312	1.5965	0.7957	0.04482	0.0102451	2.18e-16
80	rs648541	0.0648616	-0.6438	0.8062	0.4246	0.0106716	1.22e-09
81	rs6500315	-0.0766082	1.4758	0.9065	0.1035	0.0118778	1.12e-10
82	rs6561151	0.1	-0.4728	0.9096	0.6032	0.0118661	3.53e-17
83	rs6588248	-0.0819867	0.2131	0.7556	0.7779	0.0099185	1.38e-16
84	rs6651252	0.0908484	-1.6734	1.1161	0.1338	0.014833	9.08e-10
85	rs6708373	-0.134178	-0.1032	0.7656	0.8928	0.0099341	1.43e-41
86	rs6740462	0.0799597	-1.4929	0.8539	0.08043	0.0116057	5.59e-12
87	rs6745185	-0.0698267	0.4249	0.9026	0.6378	0.0115253	1.37e-09
88	rs67643815	-0.0629092	0.0319	0.7783	0.9673	0.0101798	6.42e-10
89	rs6933404	-0.0957518	-0.8853	0.9357	0.3441	0.0122643	5.84e-15
90	rs7011507	-0.0846011	-2.7203	1.1677	0.01982	0.0150825	2.03e-08
91	rs7015630	0.0627799	-1.6593	0.8668	0.05558	0.0113167	2.9e-08
92	rs71593329	0.0978042	0.0811	0.9494	0.9319	0.0126731	1.19e-14
93	rs7194886	-0.126026	-0.9836	0.7649	0.1985	0.0100135	2.53e-36
94	rs7240004	0.0665215	-0.2567	0.8081	0.7507	0.0102898	1.01e-10
95	rs7253253	-0.134424	-3.7647	1.9956	0.05923	0.02313	6.19e-09
96	rs72634258	0.126877	0.485	0.9907	0.6245	0.0139965	1.25e-19
97	rs72924296	0.0638392	1.1704	0.8948	0.1909	0.0112629	1.44e-08
98	rs744166	0.100017	-0.5832	0.7591	0.4424	0.0102076	1.15e-22
99	rs7523442	0.124537	0.4092	0.758	0.5893	0.00990061	2.76e-36
100	rs7547569	0.6472	2.0383	1.5489	0.1882	0.0232516	1.65e-170
101	rs7608910	-0.126444	1.6956	0.775	0.02868	0.0100484	2.6e-36
102	rs7657746	0.0868542	0.4625	0.8731	0.5963	0.0118004	1.83e-13
103	rs769177	0.260903	1.9001	2.5759	0.4607	0.0285603	6.53e-20
104	rs7711427	-0.174764	-0.5854	0.7755	0.4504	0.0101797	4.63e-66
105	rs7773324	0.061818	0.8501	0.8705	0.3288	0.0106192	5.84e-09
106	rs7848647	-0.13239	0.261	0.8043	0.7455	0.0106897	3.16e-35
107	rs79980175	0.0953162	-0.8331	1.0995	0.4486	0.0148313	1.3e-10
108	rs8127691	0.114259	-0.3212	0.7688	0.6761	0.0100818	8.98e-30
109	rs913678	0.0691643	-1.0328	0.8311	0.214	0.0105418	5.35e-11
110	rs941823	-0.0830172	1.7095	0.875	0.05074	0.0115361	6.19e-13
111	rs9457247	0.089151	0.0646	0.7613	0.9324	0.0102086	2.48e-18
112	rs9557207	0.0878448	0.0984	0.909	0.9138	0.0120782	3.52e-13
113	rs9889296	-0.104999	0.4014	0.838	0.6319	0.0112854	1.35e-20
caudalanteriorcingulate_SA(UC)	SNP	beta.exposure	beta.outcome	se.outcome	pval.outcome	se.exposure	pval.exposure
1	rs10185424	0.0965995	2.1228	0.7518	0.004746	0.0125621	1.47e-14
2	rs10748783	-0.164756	0.8548	0.7566	0.2586	0.0126394	7.73e-39
3	rs10758669	-0.143218	1.1956	0.7984	0.1343	0.0128828	1.04e-28
4	rs10761659	-0.117315	0.3675	0.765	0.6309	0.0126238	1.5e-20
5	rs1077773	0.0721282	-0.6478	0.7681	0.399	0.012398	5.96e-09
6	rs10870077	0.135741	1.7195	0.767	0.02497	0.0126242	5.77e-27
7	rs11083840	-0.0691316	0.2207	0.7921	0.7805	0.0125262	3.41e-08
8	rs111830527	-0.192324	0.6397	1.6597	0.6999	0.0292804	5.09e-11
9	rs11230563	-0.0750666	0.0513	0.7889	0.9482	0.0133556	1.9e-08
10	rs11641184	0.0780232	0.2376	0.769	0.7574	0.0124939	4.24e-10
11	rs11676348	0.0744362	-1.7343	0.7711	0.02452	0.0124232	2.08e-09
12	rs1182188	0.107615	-0.684	0.822	0.4053	0.0137507	5.03e-15
13	rs12103	0.0995588	-0.9872	1.1201	0.3781	0.0162944	9.96e-10
14	rs12132349	-0.166942	0.354	0.8367	0.6722	0.0143783	3.64e-31
15	rs12318183	0.162178	0.152	0.7728	0.8441	0.0126604	1.44e-37
16	rs12718244	0.0717762	0.5767	0.7663	0.4517	0.0126545	1.41e-08
17	rs12720356	-0.153279	-1.0929	1.3861	0.4304	0.0227683	1.67e-11
18	rs1297256	-0.10106	1.2469	0.7596	0.1007	0.0127351	2.1e-15
19	rs13136827	0.111814	0.3111	1.0169	0.7597	0.0176452	2.35e-10
20	rs13255292	-0.075463	-1.8554	0.814	0.02265	0.0137225	3.82e-08
21	rs17694108	0.0958444	-0.5807	0.9067	0.5219	0.0139396	6.17e-12
22	rs17780256	0.115389	-0.3696	0.9564	0.6991	0.0160316	6.13e-13
23	rs2395022	0.183896	1.3494	1.8369	0.4626	0.029166	2.88e-10
24	rs2836883	-0.227134	0.689	0.8433	0.4139	0.0147424	1.47e-53
25	rs34659678	0.209947	-1.5674	1.5831	0.3221	0.0250948	5.95e-17
26	rs35223180	-0.141003	-0.6607	0.9946	0.5065	0.0175766	1.04e-15
27	rs36070529	-0.091704	-0.0537	0.9496	0.9549	0.0160211	1.04e-08
28	rs3774937	-0.099276	0.1858	0.8043	0.8173	0.0131621	4.61e-14
29	rs3776414	-0.0704798	1.3736	0.7765	0.07689	0.0128464	4.1e-08
30	rs4366152	-0.120371	0.2796	0.8071	0.729	0.0135814	7.8e-19
31	rs4456788	-0.102758	0.1893	0.7731	0.8065	0.0127344	7.07e-16
32	rs4656958	-0.0824158	-0.313	0.8089	0.6988	0.0138702	2.82e-09
33	rs4676410	0.142022	1.3782	1.0233	0.178	0.0157426	1.85e-19
34	rs4728142	0.0969671	-0.071	0.755	0.9251	0.0126655	1.92e-14
35	rs4743820	0.0809228	-0.8003	0.8237	0.3312	0.0137572	4.05e-09
36	rs4747886	0.0738479	-0.75	0.7653	0.327	0.0128701	9.58e-09
37	rs4795397	-0.139853	-0.9662	0.7556	0.201	0.012577	1.01e-28
38	rs4812833	0.103346	-1.4678	0.7935	0.06436	0.0125571	1.87e-16
39	rs483905	0.0849927	-0.0596	0.818	0.942	0.0135107	3.16e-10
40	rs4947328	-0.239455	-3.9484	2.9113	0.175	0.038129	3.38e-10
41	rs4973341	0.073473	-0.4003	0.8173	0.6243	0.0131405	2.25e-08
42	rs4976646	-0.0787748	-0.4417	0.8223	0.5912	0.0132165	2.52e-09
43	rs55808324	0.127209	-1.7466	1.2571	0.1647	0.021035	1.47e-09
44	rs56167332	0.141368	0.4585	0.8411	0.5856	0.0131737	7.27e-27
45	rs5752986	-0.0813752	-0.8085	0.8663	0.3507	0.0142747	1.19e-08
46	rs59418206	0.0735513	0.1015	0.7907	0.8979	0.012978	1.45e-08
47	rs6111031	-0.260863	-1.3921	1.1322	0.2189	0.0190685	1.33e-42
48	rs61893460	0.121119	0.1407	0.7622	0.8535	0.0125424	4.6e-22
49	rs6426833	0.232387	0.294	0.7504	0.6952	0.0125836	3.77e-76
50	rs6466198	-0.133923	1.5965	0.7957	0.04482	0.0128457	1.9e-25
51	rs661054	0.124858	-0.6245	0.8064	0.4387	0.0135529	3.18e-20
52	rs6920220	0.146936	0.6755	0.9295	0.4674	0.015222	4.78e-22
53	rs7240004	0.0823655	-0.2567	0.8081	0.7507	0.013018	2.5e-10
54	rs7404095	-0.0717686	-0.2273	0.7701	0.7679	0.0126826	1.52e-08
55	rs7547569	0.495701	2.0383	1.5489	0.1882	0.0291648	8.71e-65
56	rs7608910	-0.127099	1.6956	0.775	0.02868	0.0126851	1.25e-23
57	rs76546301	0.26496	-0.3455	2.8356	0.903	0.0410174	1.05e-10
58	rs76904798	0.104624	0.0204	1.0773	0.9849	0.0176013	2.78e-09
59	rs7711427	-0.088938	-0.5854	0.7755	0.4504	0.0127983	3.67e-12
60	rs7738430	-0.367964	-2.6224	2.5392	0.3017	0.0340763	3.51e-27
61	rs79045992	0.118093	-0.416	1.7345	0.8104	0.02083	1.43e-08
62	rs913678	0.0757579	-1.0328	0.8311	0.214	0.013301	1.23e-08
63	rs941823	-0.108669	1.7095	0.875	0.05074	0.0146906	1.39e-13
64	rs9611131	0.142696	-0.5814	1.0631	0.5845	0.0181548	3.84e-15
65	rs9891119	0.0895467	-0.7209	0.7837	0.3577	0.0133101	1.72e-11
66	rs9941524	-0.0977156	0.5895	0.7858	0.4531	0.0127881	2.15e-14
caudalanteriorcingulate_SA(CD)	SNP	beta.exposure	beta.outcome	se.outcome	pval.outcome	se.exposure	pval.exposure
1	rs10748781	-0.183963	0.9623	0.7877	0.2218	0.0121813	1.57e-51
2	rs10758669	-0.14975	1.1956	0.7984	0.1343	0.012299	4.19e-34
3	rs10798069	-0.070387	1.0787	0.7502	0.1504	0.0119822	4.25e-09
4	rs10800309	0.0904086	-0.3742	0.8003	0.6401	0.0126389	8.48e-13
5	rs10878302	0.15677	1.2616	1.4673	0.3899	0.023765	4.2e-11
6	rs11117431	0.14927	-0.2097	0.9526	0.8257	0.0164404	1.09e-19
7	rs11152949	-0.133849	1.4422	0.8353	0.08423	0.0128549	2.18e-25
8	rs11159833	0.155227	-2.1915	1.2906	0.08951	0.0207601	7.59e-14
9	rs11236797	0.180737	0.2839	0.7657	0.7109	0.0120572	8.54e-51
10	rs11691685	0.157687	0.4498	1.4073	0.7492	0.0233162	1.35e-11
11	rs11713774	-0.132662	-1.0006	1.0542	0.3425	0.0171654	1.09e-14
12	rs11793497	-0.168922	1.6297	0.7632	0.03275	0.0121801	9.8e-44
13	rs12411259	0.134364	-1.3893	0.8931	0.1198	0.0137443	1.43e-22
14	rs1250573	-0.141693	0.7223	0.8318	0.3852	0.0134477	5.86e-26
15	rs1267501	-0.0871787	1.3308	0.9794	0.1742	0.0151984	9.69e-09
16	rs12694846	-0.115366	-0.2441	0.8784	0.7811	0.0136242	2.5e-17
17	rs1292053	-0.0911854	1.0591	0.7589	0.1628	0.0118917	1.75e-14
18	rs12949918	0.104177	-0.6313	0.7672	0.4106	0.0123587	3.47e-17
19	rs1297258	-0.127246	1.2049	0.7594	0.1126	0.0122169	2.11e-25
20	rs13001325	-0.122687	-0.1682	0.7821	0.8297	0.0125708	1.68e-22
21	rs1363907	0.102575	-1.0129	0.7584	0.1817	0.0125984	3.89e-16
22	rs1517352	-0.0800097	-0.675	0.7916	0.3938	0.0124517	1.31e-10
23	rs1569328	-0.109215	1.3106	1.001	0.1904	0.0167191	6.47e-11
24	rs1646019	-0.111379	0.3802	0.8217	0.6436	0.013383	8.62e-17
25	rs17129991	-0.284461	-0.317	2.9623	0.9148	0.0450901	2.81e-10
26	rs17293632	0.128384	-0.0455	0.8871	0.9591	0.0139601	3.7e-20
27	rs17388425	0.157253	-1.3945	1.0649	0.1903	0.0172142	6.54e-20
28	rs17694108	0.0795895	-0.5807	0.9067	0.5219	0.0134523	3.29e-09
29	rs181826	0.0995948	1.0041	0.7782	0.1969	0.0127047	4.53e-15
30	rs1847472	-0.0853854	-0.2936	0.7923	0.7109	0.0132299	1.09e-10
31	rs1896707	0.277596	1.4956	1.3703	0.2751	0.0196734	3.29e-45
32	rs2024092	0.147664	0.0158	0.917	0.9862	0.0143378	7.12e-25
33	rs212388	-0.102377	-0.262	0.7769	0.7359	0.0124319	1.79e-16
34	rs2153283	-0.108804	-0.719	0.9099	0.4294	0.0155227	2.39e-12
35	rs2227551	0.0994456	0.4065	0.8442	0.6302	0.0137489	4.72e-13
36	rs2266961	0.108108	-1.7931	0.9651	0.06319	0.0149511	4.8e-13
37	rs2270395	0.124328	-0.2003	0.9267	0.8289	0.0144786	8.93e-18
38	rs2284553	-0.103192	0.8947	0.7849	0.2543	0.0123247	5.63e-17
39	rs2395022	0.177152	1.3494	1.8369	0.4626	0.0281552	3.13e-10
40	rs2413583	-0.210407	0.8036	1.0104	0.4264	0.0168361	7.72e-36
41	rs2538470	0.0749643	0.2785	0.7785	0.7205	0.0122847	1.05e-09
42	rs259964	0.0713342	0.7381	0.7643	0.3342	0.0119064	2.08e-09
43	rs2847293	0.166911	-0.9518	1.0368	0.3586	0.0158476	6.14e-26
44	rs28999107	0.0856594	0.6305	0.8813	0.4744	0.0126539	1.29e-11
45	rs2974935	0.0755507	0.3135	0.7552	0.6781	0.0121937	5.8e-10
46	rs303429	0.0762756	0.3901	0.7737	0.6142	0.0124275	8.38e-10
47	rs34779708	-0.134457	-0.0392	0.7893	0.9604	0.0123872	1.9e-27
48	rs34787213	-0.14973	1.1303	1.0986	0.3035	0.0183059	2.85e-16
49	rs34804116	-0.0939086	-1.0306	0.7778	0.1852	0.0126747	1.27e-13
50	rs35164067	-0.143373	0.4409	0.9383	0.6385	0.015563	3.19e-20
51	rs35730213	-0.151105	0.3138	0.8401	0.7087	0.0138184	7.84e-28
52	rs36016881	0.108961	0.8491	0.9846	0.3885	0.0170379	1.6e-10
53	rs3776414	-0.0888353	1.3736	0.7765	0.07689	0.012297	5.04e-13
54	rs3801810	0.105079	-0.9061	0.8936	0.3106	0.01402	6.63e-14
55	rs4703855	-0.073261	1.4678	0.8226	0.07438	0.0132248	3.03e-08
56	rs4795397	-0.132338	-0.9662	0.7556	0.201	0.0120311	3.84e-28
57	rs4917129	-0.095255	0.3538	0.7654	0.6439	0.0124591	2.08e-14
58	rs559928	-0.099124	-1.5145	0.9629	0.1157	0.0158237	3.75e-10
59	rs56163845	0.091908	0.8948	0.8164	0.2731	0.0134853	9.4e-12
60	rs6074022	-0.0963211	0.0229	0.87	0.979	0.0137745	2.7e-12
61	rs6111031	-0.282366	-1.3921	1.1322	0.2189	0.018121	9.61e-55
62	rs640466	0.0758092	0.5116	0.7851	0.5147	0.0124963	1.31e-09
63	rs6456426	-0.0991795	0.1827	0.7667	0.8116	0.0119962	1.37e-16
64	rs6500315	-0.145539	1.4758	0.9065	0.1035	0.0146056	2.18e-23
65	rs6561151	0.147148	-0.4728	0.9096	0.6032	0.0142318	4.68e-25
66	rs6651252	0.149029	-1.6734	1.1161	0.1338	0.0183017	3.86e-16
67	rs6738394	0.0777406	-1.2217	0.7781	0.1164	0.011991	8.98e-11
68	rs6738490	-0.226164	-0.1393	0.7692	0.8563	0.0120892	4.26e-78
69	rs6740462	0.099737	-1.4929	0.8539	0.08043	0.0141387	1.74e-12
70	rs7015630	0.0842498	-1.6593	0.8668	0.05558	0.0137523	9e-10
71	rs714027	0.0894647	-0.157	0.7522	0.8347	0.0123006	3.51e-13
72	rs71624119	-0.0923221	0.0875	0.9204	0.9242	0.0149485	6.57e-10
73	rs7194886	-0.226986	-0.9836	0.7649	0.1985	0.0121749	1.42e-77
74	rs7236492	-0.0996611	0.4538	1.0584	0.6681	0.017342	9.09e-09
75	rs72727394	0.103233	-0.5739	0.9577	0.549	0.0149661	5.28e-12
76	rs7438704	-0.0839019	-1.0709	0.7903	0.1754	0.0126601	3.42e-11
77	rs7517847	0.335814	-0.8947	0.7598	0.239	0.0124758	1.38e-159
78	rs7608910	-0.120609	1.6956	0.775	0.02868	0.0121405	2.95e-23
79	rs76546301	0.225343	-0.3455	2.8356	0.903	0.0392973	9.79e-09
80	rs76906269	-0.394341	-2.4218	2.8503	0.3955	0.0370279	1.75e-26
81	rs7711427	-0.24803	-0.5854	0.7755	0.4504	0.0124713	5.16e-88
82	rs7742214	-0.0866616	-0.1766	0.8835	0.8416	0.0143212	1.44e-09
83	rs7773324	0.078744	0.8501	0.8705	0.3288	0.012909	1.06e-09
84	rs7786444	0.112085	-0.2369	1.1405	0.8354	0.0183382	9.83e-10
85	rs7848647	-0.141308	0.261	0.8043	0.7455	0.0129961	1.55e-27
86	rs7969592	0.0731898	-0.293	0.7484	0.6954	0.011991	1.04e-09
87	rs79980175	0.134258	-0.8331	1.0995	0.4486	0.0182147	1.7e-13
88	rs8127691	0.123357	-0.3212	0.7688	0.6761	0.0121887	4.48e-24
89	rs915286	0.066645	0.0475	0.7561	0.9499	0.0119708	2.59e-08
90	rs9457247	0.123663	0.0646	0.7613	0.9324	0.0124045	2.08e-23
91	rs9491892	-0.137869	-0.1903	1.072	0.8591	0.0163762	3.8e-17
92	rs9554587	0.0951561	0.1743	0.9152	0.8489	0.0146501	8.29e-11
93	rs9594766	-0.0735547	1.1971	0.7534	0.1121	0.0121434	1.39e-09
94	rs9889296	-0.143097	0.4014	0.838	0.6319	0.0137815	2.96e-25
caudalmiddlefrontal_SA(IBD)	SNP	beta.exposure	beta.outcome	se.outcome	pval.outcome	se.exposure	pval.exposure
1	rs1003342	0.0801818	-1.4104	1.9919	0.4789	0.0101765	3.3e-15
2	rs10142466	0.0580054	2.0692	2.0022	0.3014	0.010146	1.08e-08
3	rs10748781	-0.169179	-3.592	2.0782	0.08392	0.0100678	2.28e-63
4	rs10758669	-0.148762	0.3332	2.1125	0.8747	0.0102138	4.7e-48
5	rs10761659	-0.153811	-1.1556	2.022	0.5676	0.0100347	4.97e-53
6	rs10800309	0.132111	-2.3595	2.1186	0.2654	0.010405	6.16e-37
7	rs10878302	0.112429	-2.1385	3.8715	0.5807	0.0192561	5.26e-09
8	rs11152949	-0.105057	0.57	2.2007	0.7956	0.0106717	7.25e-23
9	rs11230563	-0.081194	1.2448	2.0845	0.5504	0.0105845	1.71e-14
10	rs11236797	0.150864	2.015	2.0193	0.3183	0.00996698	9.32e-52
11	rs11641016	0.111288	0.7346	2.506	0.7694	0.0133908	9.51e-17
12	rs11677953	0.0790564	-2.9237	2.08	0.1598	0.0100145	2.92e-15
13	rs11691685	0.122467	-6.0966	3.7151	0.1008	0.0187977	7.27e-11
14	rs11713774	-0.0942858	-0.1392	2.7808	0.9601	0.0142704	3.92e-11
15	rs11758694	0.107782	-3.9477	3.2498	0.2245	0.0160257	1.75e-11
16	rs11793497	-0.156206	-1.4868	2.0119	0.4599	0.0100483	1.71e-54
17	rs1182188	0.0659028	-2.0624	2.1691	0.3417	0.0108086	1.08e-09
18	rs12103	0.0867354	-1.2823	2.9345	0.6621	0.0130755	3.28e-11
19	rs12318183	0.109531	-1.1133	2.04	0.5852	0.01008	1.67e-27
20	rs12411259	0.0669054	0.1994	2.3558	0.9326	0.0115117	6.18e-09
21	rs1250566	-0.100894	1.7535	2.176	0.4204	0.0110038	4.77e-20
22	rs12585310	0.0706485	-0.1013	2.1999	0.9633	0.0107636	5.25e-11
23	rs1267499	-0.0821443	-0.1144	2.5865	0.9647	0.0125131	5.22e-11
24	rs12722515	-0.0989022	-3.7071	2.6933	0.1687	0.0142955	4.57e-12
25	rs1292053	-0.0701035	-1.5191	2.0056	0.4488	0.00982936	9.89e-13
26	rs1297258	-0.114524	1.3217	2.0037	0.5095	0.0100654	5.38e-30
27	rs13107612	0.0732561	-0.8659	2.1801	0.6912	0.0108741	1.62e-11
28	rs13204742	0.0916208	2.2589	3.0542	0.4595	0.0147604	5.39e-10
29	rs1363907	0.0815026	-1.7209	1.9995	0.3894	0.0104086	4.87e-15
30	rs1388585	-0.30489	-11.0217	7.2045	0.1261	0.031707	6.85e-22
31	rs1420098	0.0952951	4.2803	2.0373	0.03564	0.0102776	1.83e-20
32	rs1517352	-0.0778816	0.9314	2.0963	0.6568	0.0102944	3.87e-14
33	rs1569328	-0.0809722	-0.2388	2.6493	0.9282	0.0136766	3.21e-09
34	rs17293632	0.107165	5.0935	2.3435	0.02974	0.0116106	2.71e-20
35	rs17651741	0.0702476	-0.8563	2.5439	0.7364	0.0126505	2.81e-08
36	rs17694108	0.0857629	2.8731	2.3741	0.2262	0.0111165	1.21e-14
37	rs17780256	0.083427	0.7601	2.5269	0.7636	0.0125693	3.19e-11
38	rs181826	0.0820444	2.3713	2.0539	0.2483	0.0104471	4.05e-15
39	rs1847472	-0.0672805	4.3095	2.0937	0.03956	0.0108961	6.63e-10
40	rs2024092	0.106813	2.8326	2.4195	0.2417	0.0121076	1.12e-18
41	rs2050392	0.0691178	-2.8945	2.1233	0.1728	0.0102921	1.87e-11
42	rs2143178	0.176684	1.3119	2.6746	0.6238	0.0137017	4.8e-38
43	rs2153283	-0.0859637	-2.2237	2.4091	0.356	0.0127458	1.54e-11
44	rs2266961	0.0906694	1.5039	2.5467	0.5548	0.0123939	2.56e-13
45	rs2270395	0.0778411	2.2319	2.4458	0.3615	0.0118554	5.17e-11
46	rs2297559	0.0741659	-3.1328	2.1358	0.1424	0.0110454	1.89e-11
47	rs2395022	0.181635	1.8434	4.8609	0.7045	0.0233963	8.27e-15
48	rs2538470	0.0675599	-1.0144	2.0536	0.6213	0.0101646	3e-11
49	rs259964	0.0674584	-0.8337	2.0193	0.6797	0.00983488	6.93e-12
50	rs2688608	0.062403	1.5048	2.0024	0.4524	0.00988642	2.75e-10
51	rs2836883	-0.168413	0.1296	2.2264	0.9536	0.0115451	3.38e-48
52	rs2847278	-0.144528	-2.1174	2.7359	0.439	0.0132236	8.33e-28
53	rs2974935	0.0687256	-0.626	1.9895	0.753	0.0100715	8.87e-12
54	rs34779708	-0.106679	2.5901	2.0832	0.2137	0.0102408	2.07e-25
55	rs34804116	-0.0574631	1.5847	2.0546	0.4405	0.0104322	3.62e-08
56	rs34856868	-0.195275	7.2499	7.9012	0.3588	0.0340546	9.8e-09
57	rs35164067	-0.11754	-0.7112	2.4782	0.7741	0.0127318	2.66e-20
58	rs35256947	-0.0821647	3.2085	2.3127	0.1653	0.0113176	3.87e-13
59	rs35730213	-0.159624	-2.4723	2.214	0.2641	0.0113656	8.33e-45
60	rs36048684	-0.0941465	0.5323	3.1833	0.8672	0.0159649	3.7e-09
61	rs367569	-0.0958166	-2.4675	2.2061	0.2634	0.011275	1.93e-17
62	rs3776414	-0.0773716	1.4186	2.0544	0.4899	0.0101613	2.65e-14
63	rs3801835	0.064107	-1.8363	2.1023	0.3824	0.0106005	1.47e-09
64	rs4692386	-0.0579752	1.0271	2.1271	0.6292	0.0101746	1.21e-08
65	rs4703855	-0.0710611	-1.0729	2.1727	0.6214	0.0109034	7.16e-11
66	rs4743820	0.0639523	-1.2888	2.1734	0.5532	0.0108526	3.8e-09
67	rs4795397	-0.138343	2.4367	1.992	0.2212	0.00996661	8.3e-44
68	rs4917129	-0.0794435	1.1112	2.0194	0.5821	0.010256	9.48e-15
69	rs4976646	-0.0730113	-0.3674	2.1647	0.8652	0.0104794	3.23e-12
70	rs55808324	0.141213	1.4329	3.3151	0.6656	0.016844	5.13e-17
71	rs559928	-0.094388	0.8437	2.5402	0.7398	0.0129645	3.33e-13
72	rs56167332	0.155855	5.0248	2.2159	0.02335	0.0104967	7.17e-50
73	rs6058869	0.0556615	0.867	2.0277	0.6689	0.0100037	2.63e-08
74	rs6074022	-0.0742587	4.1178	2.3026	0.07372	0.0114338	8.32e-11
75	rs6111031	-0.264091	2.2276	2.9978	0.4574	0.0147557	1.23e-71
76	rs62037363	-0.0987549	-4.3626	2.1831	0.04568	0.0102618	6.36e-22
77	rs62434177	-0.179105	-1.1982	6.7449	0.859	0.031375	1.14e-08
78	rs6456426	-0.0643405	1.7035	2.0221	0.3995	0.0099028	8.18e-11
79	rs6466198	-0.0841312	-2.6378	2.0966	0.2083	0.0102451	2.18e-16
80	rs648541	0.0648616	-0.2382	2.1258	0.9108	0.0106716	1.22e-09
81	rs6500315	-0.0766082	1.0753	2.3919	0.653	0.0118778	1.12e-10
82	rs6561151	0.1	0.8472	2.405	0.7246	0.0118661	3.53e-17
83	rs6588248	-0.0819867	3.3164	1.9948	0.09641	0.0099185	1.38e-16
84	rs6651252	0.0908484	0.8181	2.9469	0.7813	0.014833	9.08e-10
85	rs6708373	-0.134178	-1.9078	2.0194	0.3448	0.0099341	1.43e-41
86	rs6740462	0.0799597	0.4758	2.2516	0.8326	0.0116057	5.59e-12
87	rs6745185	-0.0698267	-2.4156	2.3847	0.3111	0.0115253	1.37e-09
88	rs67643815	-0.0629092	-0.9767	2.0562	0.6348	0.0101798	6.42e-10
89	rs6933404	-0.0957518	0.0139	2.4659	0.9955	0.0122643	5.84e-15
90	rs7011507	-0.0846011	-0.8721	3.0866	0.7775	0.0150825	2.03e-08
91	rs7015630	0.0627799	-1.4478	2.2869	0.5267	0.0113167	2.9e-08
92	rs71593329	0.0978042	1.4416	2.5056	0.565	0.0126731	1.19e-14
93	rs7194886	-0.126026	-2.0025	2.0177	0.321	0.0100135	2.53e-36
94	rs7240004	0.0665215	-1.4395	2.1301	0.4992	0.0102898	1.01e-10
95	rs7253253	-0.134424	9.8682	5.2262	0.05899	0.02313	6.19e-09
96	rs72634258	0.126877	-2.0406	2.6109	0.4345	0.0139965	1.25e-19
97	rs72924296	0.0638392	1.085	2.3539	0.6448	0.0112629	1.44e-08
98	rs744166	0.100017	-0.862	2.0029	0.6669	0.0102076	1.15e-22
99	rs7523442	0.124537	0.2104	2.0008	0.9163	0.00990061	2.76e-36
100	rs7547569	0.6472	1.4694	4.0881	0.7193	0.0232516	1.65e-170
101	rs7608910	-0.126444	-0.6948	2.0434	0.7338	0.0100484	2.6e-36
102	rs7657746	0.0868542	-0.4744	2.3042	0.8369	0.0118004	1.83e-13
103	rs769177	0.260903	1.096	6.8472	0.8728	0.0285603	6.53e-20
104	rs7711427	-0.174764	0.8146	2.0493	0.691	0.0101797	4.63e-66
105	rs7773324	0.061818	3.0439	2.2875	0.1833	0.0106192	5.84e-09
106	rs7848647	-0.13239	1.1131	2.1223	0.5999	0.0106897	3.16e-35
107	rs79980175	0.0953162	-3.009	2.9095	0.301	0.0148313	1.3e-10
108	rs8127691	0.114259	2.577	2.0309	0.2045	0.0100818	8.98e-30
109	rs913678	0.0691643	-0.2363	2.1992	0.9144	0.0105418	5.35e-11
110	rs941823	-0.0830172	-0.8756	2.3074	0.7043	0.0115361	6.19e-13
111	rs9457247	0.089151	2.2948	2.0092	0.2534	0.0102086	2.48e-18
112	rs9557207	0.0878448	-0.8316	2.4004	0.729	0.0120782	3.52e-13
113	rs9889296	-0.104999	-1.1106	2.2124	0.6157	0.0112854	1.35e-20
caudalmiddlefrontal_SA(UC)	SNP	beta.exposure	beta.outcome	se.outcome	pval.outcome	se.exposure	pval.exposure
1	rs10185424	0.0965995	-0.33	1.9835	0.8679	0.0125621	1.47e-14
2	rs10748783	-0.164756	-3.8008	1.9965	0.05694	0.0126394	7.73e-39
3	rs10758669	-0.143218	0.3332	2.1125	0.8747	0.0128828	1.04e-28
4	rs10761659	-0.117315	-1.1556	2.022	0.5676	0.0126238	1.5e-20
5	rs1077773	0.0721282	1.1385	2.0281	0.5745	0.012398	5.96e-09
6	rs10870077	0.135741	-1.386	2.0208	0.4928	0.0126242	5.77e-27
7	rs11083840	-0.0691316	0.2328	2.0788	0.9108	0.0125262	3.41e-08
8	rs111830527	-0.192324	-4.1941	4.3833	0.3387	0.0292804	5.09e-11
9	rs11230563	-0.0750666	1.2448	2.0845	0.5504	0.0133556	1.9e-08
10	rs11641184	0.0780232	-2.9332	2.0309	0.1487	0.0124939	4.24e-10
11	rs11676348	0.0744362	-0.0184	2.0347	0.9928	0.0124232	2.08e-09
12	rs1182188	0.107615	-2.0624	2.1691	0.3417	0.0137507	5.03e-15
13	rs12103	0.0995588	-1.2823	2.9345	0.6621	0.0162944	9.96e-10
14	rs12132349	-0.166942	-2.3067	2.2058	0.2957	0.0143783	3.64e-31
15	rs12318183	0.162178	-1.1133	2.04	0.5852	0.0126604	1.44e-37
16	rs12718244	0.0717762	1.173	2.0217	0.5618	0.0126545	1.41e-08
17	rs12720356	-0.153279	8.4628	3.6437	0.0202	0.0227683	1.67e-11
18	rs1297256	-0.10106	1.0905	2.0041	0.5864	0.0127351	2.1e-15
19	rs13136827	0.111814	0.5665	2.682	0.8327	0.0176452	2.35e-10
20	rs13255292	-0.075463	-1.2383	2.1476	0.5642	0.0137225	3.82e-08
21	rs17694108	0.0958444	2.8731	2.3741	0.2262	0.0139396	6.17e-12
22	rs17780256	0.115389	0.7601	2.5269	0.7636	0.0160316	6.13e-13
23	rs2395022	0.183896	1.8434	4.8609	0.7045	0.029166	2.88e-10
24	rs2836883	-0.227134	0.1296	2.2264	0.9536	0.0147424	1.47e-53
25	rs34659678	0.209947	6.2744	4.1739	0.1328	0.0250948	5.95e-17
26	rs35223180	-0.141003	2.872	2.6169	0.2724	0.0175766	1.04e-15
27	rs36070529	-0.091704	-1.4022	2.5067	0.5759	0.0160211	1.04e-08
28	rs3774937	-0.099276	-2.1543	2.1253	0.3107	0.0131621	4.61e-14
29	rs3776414	-0.0704798	1.4186	2.0544	0.4899	0.0128464	4.1e-08
30	rs4366152	-0.120371	1.1686	2.1292	0.5831	0.0135814	7.8e-19
31	rs4456788	-0.102758	-2.7094	2.0387	0.1838	0.0127344	7.07e-16
32	rs4656958	-0.0824158	3.1005	2.1375	0.1469	0.0138702	2.82e-09
33	rs4676410	0.142022	-1.8922	2.6782	0.4799	0.0157426	1.85e-19
34	rs4728142	0.0969671	1.1248	1.994	0.5727	0.0126655	1.92e-14
35	rs4743820	0.0809228	-1.2888	2.1734	0.5532	0.0137572	4.05e-09
36	rs4747886	0.0738479	1.6678	2.0211	0.4093	0.0128701	9.58e-09
37	rs4795397	-0.139853	2.4367	1.992	0.2212	0.012577	1.01e-28
38	rs4812833	0.103346	-0.5888	2.0948	0.7787	0.0125571	1.87e-16
39	rs483905	0.0849927	-3.8797	2.1613	0.07264	0.0135107	3.16e-10
40	rs4947328	-0.239455	18.6875	7.6916	0.01512	0.038129	3.38e-10
41	rs4973341	0.073473	1.4304	2.157	0.5072	0.0131405	2.25e-08
42	rs4976646	-0.0787748	-0.3674	2.1647	0.8652	0.0132165	2.52e-09
43	rs55808324	0.127209	1.4329	3.3151	0.6656	0.021035	1.47e-09
44	rs56167332	0.141368	5.0248	2.2159	0.02335	0.0131737	7.27e-27
45	rs5752986	-0.0813752	-1.2491	2.2872	0.585	0.0142747	1.19e-08
46	rs59418206	0.0735513	-2.5499	2.0866	0.2217	0.012978	1.45e-08
47	rs6111031	-0.260863	2.2276	2.9978	0.4574	0.0190685	1.33e-42
48	rs61893460	0.121119	1.8181	2.0111	0.366	0.0125424	4.6e-22
49	rs6426833	0.232387	0.1873	1.9805	0.9247	0.0125836	3.77e-76
50	rs6466198	-0.133923	-2.6378	2.0966	0.2083	0.0128457	1.9e-25
51	rs661054	0.124858	-0.2224	2.1263	0.9167	0.0135529	3.18e-20
52	rs6920220	0.146936	-0.6001	2.4478	0.8063	0.015222	4.78e-22
53	rs7240004	0.0823655	-1.4395	2.1301	0.4992	0.013018	2.5e-10
54	rs7404095	-0.0717686	3.2707	2.0335	0.1077	0.0126826	1.52e-08
55	rs7547569	0.495701	1.4694	4.0881	0.7193	0.0291648	8.71e-65
56	rs7608910	-0.127099	-0.6948	2.0434	0.7338	0.0126851	1.25e-23
57	rs76546301	0.26496	-4.9395	7.4768	0.5088	0.0410174	1.05e-10
58	rs76904798	0.104624	3.8828	2.8426	0.172	0.0176013	2.78e-09
59	rs7711427	-0.088938	0.8146	2.0493	0.691	0.0127983	3.67e-12
60	rs7738430	-0.367964	-0.8861	6.7481	0.8955	0.0340763	3.51e-27
61	rs79045992	0.118093	-1.4564	4.4756	0.7449	0.02083	1.43e-08
62	rs913678	0.0757579	-0.2363	2.1992	0.9144	0.013301	1.23e-08
63	rs941823	-0.108669	-0.8756	2.3074	0.7043	0.0146906	1.39e-13
64	rs9611131	0.142696	0.5446	2.8106	0.8463	0.0181548	3.84e-15
65	rs9891119	0.0895467	-0.8345	2.0667	0.6864	0.0133101	1.72e-11
66	rs9941524	-0.0977156	-0.9125	2.0718	0.6596	0.0127881	2.15e-14
caudalmiddlefrontal_SA(CD)	SNP	beta.exposure	beta.outcome	se.outcome	pval.outcome	se.exposure	pval.exposure
1	rs10748781	-0.183963	-3.592	2.0782	0.08392	0.0121813	1.57e-51
2	rs10758669	-0.14975	0.3332	2.1125	0.8747	0.012299	4.19e-34
3	rs10798069	-0.070387	0.3358	1.9813	0.8654	0.0119822	4.25e-09
4	rs10800309	0.0904086	-2.3595	2.1186	0.2654	0.0126389	8.48e-13
5	rs10878302	0.15677	-2.1385	3.8715	0.5807	0.023765	4.2e-11
6	rs11117431	0.14927	0.5804	2.5099	0.8171	0.0164404	1.09e-19
7	rs11152949	-0.133849	0.57	2.2007	0.7956	0.0128549	2.18e-25
8	rs11159833	0.155227	2.3637	3.4075	0.4879	0.0207601	7.59e-14
9	rs11236797	0.180737	2.015	2.0193	0.3183	0.0120572	8.54e-51
10	rs11691685	0.157687	-6.0966	3.7151	0.1008	0.0233162	1.35e-11
11	rs11713774	-0.132662	-0.1392	2.7808	0.9601	0.0171654	1.09e-14
12	rs11793497	-0.168922	-1.4868	2.0119	0.4599	0.0121801	9.8e-44
13	rs12411259	0.134364	0.1994	2.3558	0.9326	0.0137443	1.43e-22
14	rs1250573	-0.141693	2.0019	2.189	0.3604	0.0134477	5.86e-26
15	rs1267501	-0.0871787	-0.0231	2.5922	0.9929	0.0151984	9.69e-09
16	rs12694846	-0.115366	3.237	2.3127	0.1616	0.0136242	2.5e-17
17	rs1292053	-0.0911854	-1.5191	2.0056	0.4488	0.0118917	1.75e-14
18	rs12949918	0.104177	-0.8606	2.0221	0.6704	0.0123587	3.47e-17
19	rs1297258	-0.127246	1.3217	2.0037	0.5095	0.0122169	2.11e-25
20	rs13001325	-0.122687	-4.439	2.0597	0.03115	0.0125708	1.68e-22
21	rs1363907	0.102575	-1.7209	1.9995	0.3894	0.0125984	3.89e-16
22	rs1517352	-0.0800097	0.9314	2.0963	0.6568	0.0124517	1.31e-10
23	rs1569328	-0.109215	-0.2388	2.6493	0.9282	0.0167191	6.47e-11
24	rs1646019	-0.111379	-3.3592	2.1696	0.1215	0.013383	8.62e-17
25	rs17129991	-0.284461	-10.0464	7.789	0.1971	0.0450901	2.81e-10
26	rs17293632	0.128384	5.0935	2.3435	0.02974	0.0139601	3.7e-20
27	rs17388425	0.157253	-3.6749	2.8071	0.1905	0.0172142	6.54e-20
28	rs17694108	0.0795895	2.8731	2.3741	0.2262	0.0134523	3.29e-09
29	rs181826	0.0995948	2.3713	2.0539	0.2483	0.0127047	4.53e-15
30	rs1847472	-0.0853854	4.3095	2.0937	0.03956	0.0132299	1.09e-10
31	rs1896707	0.277596	-0.013	3.6563	0.9972	0.0196734	3.29e-45
32	rs2024092	0.147664	2.8326	2.4195	0.2417	0.0143378	7.12e-25
33	rs212388	-0.102377	1.4225	2.0497	0.4877	0.0124319	1.79e-16
34	rs2153283	-0.108804	-2.2237	2.4091	0.356	0.0155227	2.39e-12
35	rs2227551	0.0994456	-0.3801	2.2276	0.8645	0.0137489	4.72e-13
36	rs2266961	0.108108	1.5039	2.5467	0.5548	0.0149511	4.8e-13
37	rs2270395	0.124328	2.2319	2.4458	0.3615	0.0144786	8.93e-18
38	rs2284553	-0.103192	-1.0875	2.073	0.5998	0.0123247	5.63e-17
39	rs2395022	0.177152	1.8434	4.8609	0.7045	0.0281552	3.13e-10
40	rs2413583	-0.210407	-1.488	2.6721	0.5776	0.0168361	7.72e-36
41	rs2538470	0.0749643	-1.0144	2.0536	0.6213	0.0122847	1.05e-09
42	rs259964	0.0713342	-0.8337	2.0193	0.6797	0.0119064	2.08e-09
43	rs2847293	0.166911	1.9042	2.728	0.4852	0.0158476	6.14e-26
44	rs28999107	0.0856594	-0.5599	2.3103	0.8085	0.0126539	1.29e-11
45	rs2974935	0.0755507	-0.626	1.9895	0.753	0.0121937	5.8e-10
46	rs303429	0.0762756	-2.6397	2.0469	0.1972	0.0124275	8.38e-10
47	rs34779708	-0.134457	2.5901	2.0832	0.2137	0.0123872	1.9e-27
48	rs34787213	-0.14973	7.8082	2.9127	0.007346	0.0183059	2.85e-16
49	rs34804116	-0.0939086	1.5847	2.0546	0.4405	0.0126747	1.27e-13
50	rs35164067	-0.143373	-0.7112	2.4782	0.7741	0.015563	3.19e-20
51	rs35730213	-0.151105	-2.4723	2.214	0.2641	0.0138184	7.84e-28
52	rs36016881	0.108961	-0.7323	2.5961	0.7779	0.0170379	1.6e-10
53	rs3776414	-0.0888353	1.4186	2.0544	0.4899	0.012297	5.04e-13
54	rs3801810	0.105079	0.7254	2.3549	0.758	0.01402	6.63e-14
55	rs4703855	-0.073261	-1.0729	2.1727	0.6214	0.0132248	3.03e-08
56	rs4795397	-0.132338	2.4367	1.992	0.2212	0.0120311	3.84e-28
57	rs4917129	-0.095255	1.1112	2.0194	0.5821	0.0124591	2.08e-14
58	rs559928	-0.099124	0.8437	2.5402	0.7398	0.0158237	3.75e-10
59	rs56163845	0.091908	-0.3852	2.1503	0.8578	0.0134853	9.4e-12
60	rs6074022	-0.0963211	4.1178	2.3026	0.07372	0.0137745	2.7e-12
61	rs6111031	-0.282366	2.2276	2.9978	0.4574	0.018121	9.61e-55
62	rs640466	0.0758092	-0.7166	2.0744	0.7298	0.0124963	1.31e-09
63	rs6456426	-0.0991795	1.7035	2.0221	0.3995	0.0119962	1.37e-16
64	rs6500315	-0.145539	1.0753	2.3919	0.653	0.0146056	2.18e-23
65	rs6561151	0.147148	0.8472	2.405	0.7246	0.0142318	4.68e-25
66	rs6651252	0.149029	0.8181	2.9469	0.7813	0.0183017	3.86e-16
67	rs6738394	0.0777406	-1.6492	2.0478	0.4206	0.011991	8.98e-11
68	rs6738490	-0.226164	-1.9569	2.0282	0.3346	0.0120892	4.26e-78
69	rs6740462	0.099737	0.4758	2.2516	0.8326	0.0141387	1.74e-12
70	rs7015630	0.0842498	-1.4478	2.2869	0.5267	0.0137523	9e-10
71	rs714027	0.0894647	-1.3571	1.9848	0.4942	0.0123006	3.51e-13
72	rs71624119	-0.0923221	-0.3251	2.4248	0.8933	0.0149485	6.57e-10
73	rs7194886	-0.226986	-2.0025	2.0177	0.321	0.0121749	1.42e-77
74	rs7236492	-0.0996611	-0.0559	2.7756	0.9839	0.017342	9.09e-09
75	rs72727394	0.103233	1.1534	2.5258	0.6479	0.0149661	5.28e-12
76	rs7438704	-0.0839019	0.4721	2.0871	0.8211	0.0126601	3.42e-11
77	rs7517847	0.335814	-1.2015	2.0048	0.549	0.0124758	1.38e-159
78	rs7608910	-0.120609	-0.6948	2.0434	0.7338	0.0121405	2.95e-23
79	rs76546301	0.225343	-4.9395	7.4768	0.5088	0.0392973	9.79e-09
80	rs76906269	-0.394341	-10.0497	7.5836	0.1851	0.0370279	1.75e-26
81	rs7711427	-0.24803	0.8146	2.0493	0.691	0.0124713	5.16e-88
82	rs7742214	-0.0866616	-0.765	2.3353	0.7432	0.0143212	1.44e-09
83	rs7773324	0.078744	3.0439	2.2875	0.1833	0.012909	1.06e-09
84	rs7786444	0.112085	-4.9266	3.02	0.1028	0.0183382	9.83e-10
85	rs7848647	-0.141308	1.1131	2.1223	0.5999	0.0129961	1.55e-27
86	rs7969592	0.0731898	-1.3778	1.9778	0.486	0.011991	1.04e-09
87	rs79980175	0.134258	-3.009	2.9095	0.301	0.0182147	1.7e-13
88	rs8127691	0.123357	2.577	2.0309	0.2045	0.0121887	4.48e-24
89	rs915286	0.066645	1.2949	1.9984	0.517	0.0119708	2.59e-08
90	rs9457247	0.123663	2.2948	2.0092	0.2534	0.0124045	2.08e-23
91	rs9491892	-0.137869	-1.6133	2.8303	0.5687	0.0163762	3.8e-17
92	rs9554587	0.0951561	-0.6944	2.4156	0.7738	0.0146501	8.29e-11
93	rs9594766	-0.0735547	1.2306	1.9874	0.5358	0.0121434	1.39e-09
94	rs9889296	-0.143097	-1.1106	2.2124	0.6157	0.0137815	2.96e-25
cuneus_SA(IBD)	SNP	beta.exposure	beta.outcome	se.outcome	pval.outcome	se.exposure	pval.exposure
1	rs1003342	0.0801818	1.833	1.1447	0.1093	0.0101765	3.3e-15
2	rs10142466	0.0580054	-2.3006	1.1504	0.04551	0.010146	1.08e-08
3	rs10748781	-0.169179	-0.6589	1.1937	0.581	0.0100678	2.28e-63
4	rs10758669	-0.148762	0.0651	1.2108	0.9571	0.0102138	4.7e-48
5	rs10761659	-0.153811	-0.5496	1.1594	0.6355	0.0100347	4.97e-53
6	rs10800309	0.132111	0.6222	1.2134	0.6081	0.010405	6.16e-37
7	rs10878302	0.112429	-0.5889	2.2165	0.7905	0.0192561	5.26e-09
8	rs11152949	-0.105057	1.2518	1.2652	0.3224	0.0106717	7.25e-23
9	rs11230563	-0.081194	-0.7128	1.196	0.5512	0.0105845	1.71e-14
10	rs11236797	0.150864	-0.8961	1.1613	0.4403	0.00996698	9.32e-52
11	rs11641016	0.111288	-1.2407	1.4373	0.388	0.0133908	9.51e-17
12	rs11677953	0.0790564	0.3668	1.1998	0.7598	0.0100145	2.92e-15
13	rs11691685	0.122467	0.8659	2.1367	0.6853	0.0187977	7.27e-11
14	rs11713774	-0.0942858	0.253	1.5995	0.8743	0.0142704	3.92e-11
15	rs11758694	0.107782	-0.6776	1.8796	0.7185	0.0160257	1.75e-11
16	rs11793497	-0.156206	0.2148	1.1572	0.8527	0.0100483	1.71e-54
17	rs1182188	0.0659028	-1.3467	1.2466	0.28	0.0108086	1.08e-09
18	rs12103	0.0867354	-0.6531	1.6944	0.6999	0.0130755	3.28e-11
19	rs12318183	0.109531	-0.9546	1.1713	0.415	0.01008	1.67e-27
20	rs12411259	0.0669054	0.8967	1.353	0.5075	0.0115117	6.18e-09
21	rs1250566	-0.100894	-2.3635	1.2509	0.05884	0.0110038	4.77e-20
22	rs12585310	0.0706485	-0.6592	1.2627	0.6016	0.0107636	5.25e-11
23	rs1267499	-0.0821443	-0.7779	1.4775	0.5985	0.0125131	5.22e-11
24	rs12722515	-0.0989022	0.6402	1.5458	0.6788	0.0142955	4.57e-12
25	rs1292053	-0.0701035	2.0914	1.151	0.06922	0.00982936	9.89e-13
26	rs1297258	-0.114524	0.28	1.1526	0.8081	0.0100654	5.38e-30
27	rs13107612	0.0732561	2.462	1.2538	0.04957	0.0108741	1.62e-11
28	rs13204742	0.0916208	-1.7559	1.7613	0.3188	0.0147604	5.39e-10
29	rs1363907	0.0815026	1.359	1.1494	0.2371	0.0104086	4.87e-15
30	rs1388585	-0.30489	0.3324	4.0932	0.9353	0.031707	6.85e-22
31	rs1420098	0.0952951	-2.2373	1.1729	0.05646	0.0102776	1.83e-20
32	rs1517352	-0.0778816	-1.7199	1.2045	0.1533	0.0102944	3.87e-14
33	rs1569328	-0.0809722	-5.4222	1.52	0.0003609	0.0136766	3.21e-09
34	rs17293632	0.107165	1.5786	1.3464	0.241	0.0116106	2.71e-20
35	rs17651741	0.0702476	1.0655	1.4635	0.4666	0.0126505	2.81e-08
36	rs17694108	0.0857629	2.2589	1.3657	0.09812	0.0111165	1.21e-14
37	rs17780256	0.083427	-0.1719	1.4483	0.9055	0.0125693	3.19e-11
38	rs181826	0.0820444	0.5364	1.1806	0.6496	0.0104471	4.05e-15
39	rs1847472	-0.0672805	-0.3434	1.2046	0.7756	0.0108961	6.63e-10
40	rs2024092	0.106813	0.267	1.3881	0.8475	0.0121076	1.12e-18
41	rs2050392	0.0691178	2.7032	1.2181	0.02647	0.0102921	1.87e-11
42	rs2143178	0.176684	-1.4325	1.5371	0.3514	0.0137017	4.8e-38
43	rs2153283	-0.0859637	-0.1681	1.3819	0.9032	0.0127458	1.54e-11
44	rs2266961	0.0906694	1.2354	1.4596	0.3973	0.0123939	2.56e-13
45	rs2270395	0.0778411	-1.8392	1.4031	0.1899	0.0118554	5.17e-11
46	rs2297559	0.0741659	1.3752	1.2267	0.2622	0.0110454	1.89e-11
47	rs2395022	0.181635	1.9656	2.7982	0.4824	0.0233963	8.27e-15
48	rs2538470	0.0675599	0.806	1.1805	0.4947	0.0101646	3e-11
49	rs259964	0.0674584	-0.1817	1.1599	0.8755	0.00983488	6.93e-12
50	rs2688608	0.062403	-1.7306	1.15	0.1324	0.00988642	2.75e-10
51	rs2836883	-0.168413	0.5913	1.282	0.6446	0.0115451	3.38e-48
52	rs2847278	-0.144528	1.7241	1.5784	0.2747	0.0132236	8.33e-28
53	rs2974935	0.0687256	3.9606	1.1438	0.0005352	0.0100715	8.87e-12
54	rs34779708	-0.106679	-0.9282	1.1968	0.438	0.0102408	2.07e-25
55	rs34804116	-0.0574631	-0.7834	1.1817	0.5074	0.0104322	3.62e-08
56	rs34856868	-0.195275	-5.4954	4.6642	0.2387	0.0340546	9.8e-09
57	rs35164067	-0.11754	1.9697	1.4233	0.1664	0.0127318	2.66e-20
58	rs35256947	-0.0821647	-0.6656	1.3354	0.6182	0.0113176	3.87e-13
59	rs35730213	-0.159624	-0.255	1.2753	0.8415	0.0113656	8.33e-45
60	rs36048684	-0.0941465	0.7744	1.8308	0.6723	0.0159649	3.7e-09
61	rs367569	-0.0958166	-0.6112	1.2684	0.6299	0.011275	1.93e-17
62	rs3776414	-0.0773716	0.1597	1.1789	0.8923	0.0101613	2.65e-14
63	rs3801835	0.064107	2.7534	1.2096	0.02283	0.0106005	1.47e-09
64	rs4692386	-0.0579752	-3.7084	1.2194	0.002356	0.0101746	1.21e-08
65	rs4703855	-0.0710611	0.4022	1.2471	0.7471	0.0109034	7.16e-11
66	rs4743820	0.0639523	2.3612	1.248	0.0585	0.0108526	3.8e-09
67	rs4795397	-0.138343	-1.0126	1.1454	0.3766	0.00996661	8.3e-44
68	rs4917129	-0.0794435	-2.0908	1.16	0.07148	0.010256	9.48e-15
69	rs4976646	-0.0730113	-0.8462	1.2476	0.4976	0.0104794	3.23e-12
70	rs55808324	0.141213	-1.0295	1.9049	0.5889	0.016844	5.13e-17
71	rs559928	-0.094388	-1.9392	1.4603	0.1842	0.0129645	3.33e-13
72	rs56167332	0.155855	-0.8034	1.2714	0.5275	0.0104967	7.17e-50
73	rs6058869	0.0556615	3.4512	1.163	0.003002	0.0100037	2.63e-08
74	rs6074022	-0.0742587	-1.5279	1.3206	0.2473	0.0114338	8.32e-11
75	rs6111031	-0.264091	0.928	1.7149	0.5884	0.0147557	1.23e-71
76	rs62037363	-0.0987549	-1.421	1.2536	0.257	0.0102618	6.36e-22
77	rs62434177	-0.179105	5.6608	3.8709	0.1436	0.031375	1.14e-08
78	rs6456426	-0.0643405	-0.7542	1.1637	0.5169	0.0099028	8.18e-11
79	rs6466198	-0.0841312	-0.6534	1.2083	0.5887	0.0102451	2.18e-16
80	rs648541	0.0648616	-0.4752	1.2206	0.697	0.0106716	1.22e-09
81	rs6500315	-0.0766082	1.1995	1.3775	0.3839	0.0118778	1.12e-10
82	rs6561151	0.1	-0.3193	1.3805	0.8171	0.0118661	3.53e-17
83	rs6588248	-0.0819867	1.2281	1.1448	0.2834	0.0099185	1.38e-16
84	rs6651252	0.0908484	2.4447	1.6951	0.1492	0.014833	9.08e-10
85	rs6708373	-0.134178	0.5452	1.1653	0.6399	0.0099341	1.43e-41
86	rs6740462	0.0799597	-0.6351	1.2951	0.6239	0.0116057	5.59e-12
87	rs6745185	-0.0698267	0.168	1.3752	0.9027	0.0115253	1.37e-09
88	rs67643815	-0.0629092	1.9355	1.1822	0.1016	0.0101798	6.42e-10
89	rs6933404	-0.0957518	1.2638	1.4193	0.3732	0.0122643	5.84e-15
90	rs7011507	-0.0846011	0.2358	1.7721	0.8941	0.0150825	2.03e-08
91	rs7015630	0.0627799	0.4709	1.3137	0.72	0.0113167	2.9e-08
92	rs71593329	0.0978042	0.6126	1.441	0.6707	0.0126731	1.19e-14
93	rs7194886	-0.126026	2.6257	1.1614	0.02377	0.0100135	2.53e-36
94	rs7240004	0.0665215	-0.0393	1.2286	0.9745	0.0102898	1.01e-10
95	rs7253253	-0.134424	-2.16	3.0322	0.4762	0.02313	6.19e-09
96	rs72634258	0.126877	2.4069	1.5006	0.1087	0.0139965	1.25e-19
97	rs72924296	0.0638392	2.3388	1.3589	0.08522	0.0112629	1.44e-08
98	rs744166	0.100017	0.7415	1.1497	0.519	0.0102076	1.15e-22
99	rs7523442	0.124537	-2.0329	1.1488	0.07681	0.00990061	2.76e-36
100	rs7547569	0.6472	2.4889	2.3535	0.2903	0.0232516	1.65e-170
101	rs7608910	-0.126444	0.1581	1.1759	0.893	0.0100484	2.6e-36
102	rs7657746	0.0868542	1.8857	1.3256	0.1549	0.0118004	1.83e-13
103	rs769177	0.260903	2.4179	3.9141	0.5367	0.0285603	6.53e-20
104	rs7711427	-0.174764	0.1044	1.1738	0.9291	0.0101797	4.63e-66
105	rs7773324	0.061818	1.2455	1.3065	0.3404	0.0106192	5.84e-09
106	rs7848647	-0.13239	0.4178	1.219	0.7318	0.0106897	3.16e-35
107	rs79980175	0.0953162	-0.9677	1.6662	0.5614	0.0148313	1.3e-10
108	rs8127691	0.114259	-1.838	1.1669	0.1152	0.0100818	8.98e-30
109	rs913678	0.0691643	-0.3187	1.2591	0.8002	0.0105418	5.35e-11
110	rs941823	-0.0830172	2.7193	1.3277	0.04054	0.0115361	6.19e-13
111	rs9457247	0.089151	0.786	1.1553	0.4963	0.0102086	2.48e-18
112	rs9557207	0.0878448	-0.0397	1.3773	0.977	0.0120782	3.52e-13
113	rs9889296	-0.104999	-0.7671	1.2696	0.5457	0.0112854	1.35e-20
cuneus_SA(UC)	SNP	beta.exposure	beta.outcome	se.outcome	pval.outcome	se.exposure	pval.exposure
1	rs10185424	0.0965995	-1.1349	1.14	0.3195	0.0125621	1.47e-14
2	rs10748783	-0.164756	0.0199	1.1468	0.9862	0.0126394	7.73e-39
3	rs10758669	-0.143218	0.0651	1.2108	0.9571	0.0128828	1.04e-28
4	rs10761659	-0.117315	-0.5496	1.1594	0.6355	0.0126238	1.5e-20
5	rs1077773	0.0721282	-1.092	1.164	0.3482	0.012398	5.96e-09
6	rs10870077	0.135741	0.4273	1.1627	0.7132	0.0126242	5.77e-27
7	rs11083840	-0.0691316	2.4467	1.1966	0.04089	0.0125262	3.41e-08
8	rs111830527	-0.192324	-1.2168	2.5299	0.6305	0.0292804	5.09e-11
9	rs11230563	-0.0750666	-0.7128	1.196	0.5512	0.0133556	1.9e-08
10	rs11641184	0.0780232	0.3983	1.165	0.7325	0.0124939	4.24e-10
11	rs11676348	0.0744362	0.9711	1.1725	0.4075	0.0124232	2.08e-09
12	rs1182188	0.107615	-1.3467	1.2466	0.28	0.0137507	5.03e-15
13	rs12103	0.0995588	-0.6531	1.6944	0.6999	0.0162944	9.96e-10
14	rs12132349	-0.166942	-0.1834	1.2704	0.8852	0.0143783	3.64e-31
15	rs12318183	0.162178	-0.9546	1.1713	0.415	0.0126604	1.44e-37
16	rs12718244	0.0717762	-0.0195	1.1609	0.9866	0.0126545	1.41e-08
17	rs12720356	-0.153279	-1.8041	2.1174	0.3942	0.0227683	1.67e-11
18	rs1297256	-0.10106	0.163	1.1526	0.8876	0.0127351	2.1e-15
19	rs13136827	0.111814	0.3528	1.5433	0.8192	0.0176452	2.35e-10
20	rs13255292	-0.075463	0.0013	1.2348	0.9991	0.0137225	3.82e-08
21	rs17694108	0.0958444	2.2589	1.3657	0.09812	0.0139396	6.17e-12
22	rs17780256	0.115389	-0.1719	1.4483	0.9055	0.0160316	6.13e-13
23	rs2395022	0.183896	1.9656	2.7982	0.4824	0.029166	2.88e-10
24	rs2836883	-0.227134	0.5913	1.282	0.6446	0.0147424	1.47e-53
25	rs34659678	0.209947	-2.4982	2.4019	0.2983	0.0250948	5.95e-17
26	rs35223180	-0.141003	-2.2075	1.5047	0.1424	0.0175766	1.04e-15
27	rs36070529	-0.091704	-0.6106	1.4414	0.6718	0.0160211	1.04e-08
28	rs3774937	-0.099276	-1.1885	1.2217	0.3306	0.0131621	4.61e-14
29	rs3776414	-0.0704798	0.1597	1.1789	0.8923	0.0128464	4.1e-08
30	rs4366152	-0.120371	0.0933	1.2233	0.9392	0.0135814	7.8e-19
31	rs4456788	-0.102758	1.6489	1.1724	0.1596	0.0127344	7.07e-16
32	rs4656958	-0.0824158	-1.3444	1.2277	0.2735	0.0138702	2.82e-09
33	rs4676410	0.142022	-0.4227	1.5577	0.7861	0.0157426	1.85e-19
34	rs4728142	0.0969671	0.3179	1.145	0.7813	0.0126655	1.92e-14
35	rs4743820	0.0809228	2.3612	1.248	0.0585	0.0137572	4.05e-09
36	rs4747886	0.0738479	-0.5211	1.1613	0.6536	0.0128701	9.58e-09
37	rs4795397	-0.139853	-1.0126	1.1454	0.3766	0.012577	1.01e-28
38	rs4812833	0.103346	1.6416	1.1965	0.1701	0.0125571	1.87e-16
39	rs483905	0.0849927	-1.313	1.2409	0.29	0.0135107	3.16e-10
40	rs4947328	-0.239455	0.1167	4.4241	0.979	0.038129	3.38e-10
41	rs4973341	0.073473	1.5093	1.2443	0.2252	0.0131405	2.25e-08
42	rs4976646	-0.0787748	-0.8462	1.2476	0.4976	0.0132165	2.52e-09
43	rs55808324	0.127209	-1.0295	1.9049	0.5889	0.021035	1.47e-09
44	rs56167332	0.141368	-0.8034	1.2714	0.5275	0.0131737	7.27e-27
45	rs5752986	-0.0813752	-1.1925	1.3139	0.3641	0.0142747	1.19e-08
46	rs59418206	0.0735513	1.1622	1.199	0.3324	0.012978	1.45e-08
47	rs6111031	-0.260863	0.928	1.7149	0.5884	0.0190685	1.33e-42
48	rs61893460	0.121119	-0.8215	1.1565	0.4775	0.0125424	4.6e-22
49	rs6426833	0.232387	-1.9238	1.1375	0.09079	0.0125836	3.77e-76
50	rs6466198	-0.133923	-0.6534	1.2083	0.5887	0.0128457	1.9e-25
51	rs661054	0.124858	-0.4914	1.2208	0.6873	0.0135529	3.18e-20
52	rs6920220	0.146936	-1.366	1.41	0.3326	0.015222	4.78e-22
53	rs7240004	0.0823655	-0.0393	1.2286	0.9745	0.013018	2.5e-10
54	rs7404095	-0.0717686	-1.2671	1.1687	0.2783	0.0126826	1.52e-08
55	rs7547569	0.495701	2.4889	2.3535	0.2903	0.0291648	8.71e-65
56	rs7608910	-0.127099	0.1581	1.1759	0.893	0.0126851	1.25e-23
57	rs76546301	0.26496	-2.9999	4.3061	0.486	0.0410174	1.05e-10
58	rs76904798	0.104624	1.6411	1.6393	0.3168	0.0176013	2.78e-09
59	rs7711427	-0.088938	0.1044	1.1738	0.9291	0.0127983	3.67e-12
60	rs7738430	-0.367964	-3.3737	3.8573	0.3818	0.0340763	3.51e-27
61	rs79045992	0.118093	-0.0019	2.6261	0.9994	0.02083	1.43e-08
62	rs913678	0.0757579	-0.3187	1.2591	0.8002	0.013301	1.23e-08
63	rs941823	-0.108669	2.7193	1.3277	0.04054	0.0146906	1.39e-13
64	rs9611131	0.142696	-1.4096	1.6159	0.383	0.0181548	3.84e-15
65	rs9891119	0.0895467	1.0177	1.1868	0.3912	0.0133101	1.72e-11
66	rs9941524	-0.0977156	-0.6365	1.1943	0.5941	0.0127881	2.15e-14
cuneus_SA(CD)	SNP	beta.exposure	beta.outcome	se.outcome	pval.outcome	se.exposure	pval.exposure
1	rs10748781	-0.183963	-0.6589	1.1937	0.581	0.0121813	1.57e-51
2	rs10758669	-0.14975	0.0651	1.2108	0.9571	0.012299	4.19e-34
3	rs10798069	-0.070387	-0.1939	1.1373	0.8646	0.0119822	4.25e-09
4	rs10800309	0.0904086	0.6222	1.2134	0.6081	0.0126389	8.48e-13
5	rs10878302	0.15677	-0.5889	2.2165	0.7905	0.023765	4.2e-11
6	rs11117431	0.14927	-1.2562	1.4389	0.3826	0.0164404	1.09e-19
7	rs11152949	-0.133849	1.2518	1.2652	0.3224	0.0128549	2.18e-25
8	rs11159833	0.155227	-1.3963	1.9557	0.4753	0.0207601	7.59e-14
9	rs11236797	0.180737	-0.8961	1.1613	0.4403	0.0120572	8.54e-51
10	rs11691685	0.157687	0.8659	2.1367	0.6853	0.0233162	1.35e-11
11	rs11713774	-0.132662	0.253	1.5995	0.8743	0.0171654	1.09e-14
12	rs11793497	-0.168922	0.2148	1.1572	0.8527	0.0121801	9.8e-44
13	rs12411259	0.134364	0.8967	1.353	0.5075	0.0137443	1.43e-22
14	rs1250573	-0.141693	-2.2762	1.2598	0.07079	0.0134477	5.86e-26
15	rs1267501	-0.0871787	-0.7747	1.4867	0.6023	0.0151984	9.69e-09
16	rs12694846	-0.115366	-0.737	1.3355	0.5811	0.0136242	2.5e-17
17	rs1292053	-0.0911854	2.0914	1.151	0.06922	0.0118917	1.75e-14
18	rs12949918	0.104177	0.6436	1.162	0.5796	0.0123587	3.47e-17
19	rs1297258	-0.127246	0.28	1.1526	0.8081	0.0122169	2.11e-25
20	rs13001325	-0.122687	1.7177	1.1864	0.1477	0.0125708	1.68e-22
21	rs1363907	0.102575	1.359	1.1494	0.2371	0.0125984	3.89e-16
22	rs1517352	-0.0800097	-1.7199	1.2045	0.1533	0.0124517	1.31e-10
23	rs1569328	-0.109215	-5.4222	1.52	0.0003609	0.0167191	6.47e-11
24	rs1646019	-0.111379	-0.779	1.2463	0.5319	0.013383	8.62e-17
25	rs17129991	-0.284461	9.0444	4.495	0.04421	0.0450901	2.81e-10
26	rs17293632	0.128384	1.5786	1.3464	0.241	0.0139601	3.7e-20
27	rs17388425	0.157253	1.1085	1.6155	0.4926	0.0172142	6.54e-20
28	rs17694108	0.0795895	2.2589	1.3657	0.09812	0.0134523	3.29e-09
29	rs181826	0.0995948	0.5364	1.1806	0.6496	0.0127047	4.53e-15
30	rs1847472	-0.0853854	-0.3434	1.2046	0.7756	0.0132299	1.09e-10
31	rs1896707	0.277596	2.124	2.0799	0.3072	0.0196734	3.29e-45
32	rs2024092	0.147664	0.267	1.3881	0.8475	0.0143378	7.12e-25
33	rs212388	-0.102377	-1.1998	1.178	0.3084	0.0124319	1.79e-16
34	rs2153283	-0.108804	-0.1681	1.3819	0.9032	0.0155227	2.39e-12
35	rs2227551	0.0994456	-0.8648	1.2803	0.4994	0.0137489	4.72e-13
36	rs2266961	0.108108	1.2354	1.4596	0.3973	0.0149511	4.8e-13
37	rs2270395	0.124328	-1.8392	1.4031	0.1899	0.0144786	8.93e-18
38	rs2284553	-0.103192	-0.4206	1.1909	0.7239	0.0123247	5.63e-17
39	rs2395022	0.177152	1.9656	2.7982	0.4824	0.0281552	3.13e-10
40	rs2413583	-0.210407	1.4891	1.5361	0.3323	0.0168361	7.72e-36
41	rs2538470	0.0749643	0.806	1.1805	0.4947	0.0122847	1.05e-09
42	rs259964	0.0713342	-0.1817	1.1599	0.8755	0.0119064	2.08e-09
43	rs2847293	0.166911	-1.8184	1.5736	0.2479	0.0158476	6.14e-26
44	rs28999107	0.0856594	-1.6488	1.3334	0.2163	0.0126539	1.29e-11
45	rs2974935	0.0755507	3.9606	1.1438	0.0005352	0.0121937	5.8e-10
46	rs303429	0.0762756	2.5641	1.175	0.0291	0.0124275	8.38e-10
47	rs34779708	-0.134457	-0.9282	1.1968	0.438	0.0123872	1.9e-27
48	rs34787213	-0.14973	-1.8958	1.6713	0.2567	0.0183059	2.85e-16
49	rs34804116	-0.0939086	-0.7834	1.1817	0.5074	0.0126747	1.27e-13
50	rs35164067	-0.143373	1.9697	1.4233	0.1664	0.015563	3.19e-20
51	rs35730213	-0.151105	-0.255	1.2753	0.8415	0.0138184	7.84e-28
52	rs36016881	0.108961	2.1575	1.4918	0.1481	0.0170379	1.6e-10
53	rs3776414	-0.0888353	0.1597	1.1789	0.8923	0.012297	5.04e-13
54	rs3801810	0.105079	2.1949	1.3548	0.1052	0.01402	6.63e-14
55	rs4703855	-0.073261	0.4022	1.2471	0.7471	0.0132248	3.03e-08
56	rs4795397	-0.132338	-1.0126	1.1454	0.3766	0.0120311	3.84e-28
57	rs4917129	-0.095255	-2.0908	1.16	0.07148	0.0124591	2.08e-14
58	rs559928	-0.099124	-1.9392	1.4603	0.1842	0.0158237	3.75e-10
59	rs56163845	0.091908	1.44	1.2364	0.2442	0.0134853	9.4e-12
60	rs6074022	-0.0963211	-1.5279	1.3206	0.2473	0.0137745	2.7e-12
61	rs6111031	-0.282366	0.928	1.7149	0.5884	0.018121	9.61e-55
62	rs640466	0.0758092	-2.4471	1.1913	0.03996	0.0124963	1.31e-09
63	rs6456426	-0.0991795	-0.7542	1.1637	0.5169	0.0119962	1.37e-16
64	rs6500315	-0.145539	1.1995	1.3775	0.3839	0.0146056	2.18e-23
65	rs6561151	0.147148	-0.3193	1.3805	0.8171	0.0142318	4.68e-25
66	rs6651252	0.149029	2.4447	1.6951	0.1492	0.0183017	3.86e-16
67	rs6738394	0.0777406	1.3224	1.181	0.2628	0.011991	8.98e-11
68	rs6738490	-0.226164	0.5545	1.1702	0.6356	0.0120892	4.26e-78
69	rs6740462	0.099737	-0.6351	1.2951	0.6239	0.0141387	1.74e-12
70	rs7015630	0.0842498	0.4709	1.3137	0.72	0.0137523	9e-10
71	rs714027	0.0894647	1.7954	1.1411	0.1156	0.0123006	3.51e-13
72	rs71624119	-0.0923221	1.7244	1.3953	0.2165	0.0149485	6.57e-10
73	rs7194886	-0.226986	2.6257	1.1614	0.02377	0.0121749	1.42e-77
74	rs7236492	-0.0996611	-2.5878	1.6062	0.1072	0.017342	9.09e-09
75	rs72727394	0.103233	1.6129	1.4542	0.2674	0.0149661	5.28e-12
76	rs7438704	-0.0839019	-0.0258	1.1984	0.9828	0.0126601	3.42e-11
77	rs7517847	0.335814	0.2677	1.1519	0.8162	0.0124758	1.38e-159
78	rs7608910	-0.120609	0.1581	1.1759	0.893	0.0121405	2.95e-23
79	rs76546301	0.225343	-2.9999	4.3061	0.486	0.0392973	9.79e-09
80	rs76906269	-0.394341	1.163	4.3127	0.7874	0.0370279	1.75e-26
81	rs7711427	-0.24803	0.1044	1.1738	0.9291	0.0124713	5.16e-88
82	rs7742214	-0.0866616	0.9712	1.34	0.4686	0.0143212	1.44e-09
83	rs7773324	0.078744	1.2455	1.3065	0.3404	0.012909	1.06e-09
84	rs7786444	0.112085	0.0562	1.7319	0.9741	0.0183382	9.83e-10
85	rs7848647	-0.141308	0.4178	1.219	0.7318	0.0129961	1.55e-27
86	rs7969592	0.0731898	-2.0534	1.1357	0.07058	0.011991	1.04e-09
87	rs79980175	0.134258	-0.9677	1.6662	0.5614	0.0182147	1.7e-13
88	rs8127691	0.123357	-1.838	1.1669	0.1152	0.0121887	4.48e-24
89	rs915286	0.066645	0.0005	1.1484	0.9997	0.0119708	2.59e-08
90	rs9457247	0.123663	0.786	1.1553	0.4963	0.0124045	2.08e-23
91	rs9491892	-0.137869	1.8036	1.6346	0.2699	0.0163762	3.8e-17
92	rs9554587	0.0951561	-0.1264	1.3867	0.9274	0.0146501	8.29e-11
93	rs9594766	-0.0735547	3.0123	1.1426	0.008378	0.0121434	1.39e-09
94	rs9889296	-0.143097	-0.7671	1.2696	0.5457	0.0137815	2.96e-25
entorhinal_SA(IBD)	SNP	beta.exposure	beta.outcome	se.outcome	pval.outcome	se.exposure	pval.exposure
1	rs1003342	0.0801818	0.3612	0.4792	0.4509	0.0101765	3.3e-15
2	rs10142466	0.0580054	0.324	0.4829	0.5023	0.010146	1.08e-08
3	rs10748781	-0.169179	0.4199	0.4997	0.4008	0.0100678	2.28e-63
4	rs10758669	-0.148762	-0.2335	0.5052	0.644	0.0102138	4.7e-48
5	rs10761659	-0.153811	0.0121	0.4861	0.9801	0.0100347	4.97e-53
6	rs10800309	0.132111	-0.2765	0.5098	0.5875	0.010405	6.16e-37
7	rs10878302	0.112429	-1.1253	0.931	0.2268	0.0192561	5.26e-09
8	rs11152949	-0.105057	0.3772	0.5276	0.4747	0.0106717	7.25e-23
9	rs11230563	-0.081194	0.2808	0.5013	0.5753	0.0105845	1.71e-14
10	rs11236797	0.150864	-0.5189	0.4858	0.2855	0.00996698	9.32e-52
11	rs11641016	0.111288	-0.1088	0.6027	0.8567	0.0133908	9.51e-17
12	rs11677953	0.0790564	0.851	0.5001	0.08879	0.0100145	2.92e-15
13	rs11691685	0.122467	-0.2466	0.8944	0.7828	0.0187977	7.27e-11
14	rs11713774	-0.0942858	0.0792	0.6683	0.9057	0.0142704	3.92e-11
15	rs11758694	0.107782	-0.818	0.7768	0.2923	0.0160257	1.75e-11
16	rs11793497	-0.156206	0.2847	0.4848	0.5571	0.0100483	1.71e-54
17	rs1182188	0.0659028	0.1879	0.5219	0.7189	0.0108086	1.08e-09
18	rs12103	0.0867354	-0.2503	0.6935	0.7182	0.0130755	3.28e-11
19	rs12318183	0.109531	-0.6196	0.4915	0.2074	0.01008	1.67e-27
20	rs12411259	0.0669054	0.6865	0.5644	0.2238	0.0115117	6.18e-09
21	rs1250566	-0.100894	0.4274	0.5238	0.4146	0.0110038	4.77e-20
22	rs12585310	0.0706485	0.7212	0.525	0.1695	0.0107636	5.25e-11
23	rs1267499	-0.0821443	-0.194	0.6175	0.7534	0.0125131	5.22e-11
24	rs12722515	-0.0989022	0.1312	0.6489	0.8398	0.0142955	4.57e-12
25	rs1292053	-0.0701035	-0.783	0.4838	0.1055	0.00982936	9.89e-13
26	rs1297258	-0.114524	0.0014	0.4817	0.9976	0.0100654	5.38e-30
27	rs13107612	0.0732561	-0.2602	0.5242	0.6197	0.0108741	1.62e-11
28	rs13204742	0.0916208	-0.3426	0.7323	0.6399	0.0147604	5.39e-10
29	rs1363907	0.0815026	0.1286	0.4815	0.7895	0.0104086	4.87e-15
30	rs1388585	-0.30489	2.4969	1.7613	0.1563	0.031707	6.85e-22
31	rs1420098	0.0952951	-0.5327	0.4903	0.2773	0.0102776	1.83e-20
32	rs1517352	-0.0778816	-0.0352	0.5038	0.9443	0.0102944	3.87e-14
33	rs1569328	-0.0809722	1.4049	0.6371	0.02744	0.0136766	3.21e-09
34	rs17293632	0.107165	-0.2533	0.5625	0.6525	0.0116106	2.71e-20
35	rs17651741	0.0702476	0.8243	0.6114	0.1776	0.0126505	2.81e-08
36	rs17694108	0.0857629	-0.1427	0.5699	0.8023	0.0111165	1.21e-14
37	rs17780256	0.083427	0.6424	0.6089	0.2914	0.0125693	3.19e-11
38	rs181826	0.0820444	-1.1393	0.4944	0.02119	0.0104471	4.05e-15
39	rs1847472	-0.0672805	-0.985	0.5028	0.0501	0.0108961	6.63e-10
40	rs2024092	0.106813	0.4206	0.5818	0.4698	0.0121076	1.12e-18
41	rs2050392	0.0691178	0.6068	0.5077	0.232	0.0102921	1.87e-11
42	rs2143178	0.176684	0.819	0.6446	0.2039	0.0137017	4.8e-38
43	rs2153283	-0.0859637	0.7075	0.5782	0.221	0.0127458	1.54e-11
44	rs2266961	0.0906694	0.2289	0.6107	0.7078	0.0123939	2.56e-13
45	rs2270395	0.0778411	-0.1696	0.586	0.7723	0.0118554	5.17e-11
46	rs2297559	0.0741659	-0.5961	0.5135	0.2457	0.0110454	1.89e-11
47	rs2395022	0.181635	1.3216	1.1661	0.2571	0.0233963	8.27e-15
48	rs2538470	0.0675599	0.1278	0.494	0.7958	0.0101646	3e-11
49	rs259964	0.0674584	-0.8548	0.484	0.0774	0.00983488	6.93e-12
50	rs2688608	0.062403	0.7534	0.4828	0.1186	0.00988642	2.75e-10
51	rs2836883	-0.168413	0.5797	0.5366	0.2801	0.0115451	3.38e-48
52	rs2847278	-0.144528	-0.5671	0.6588	0.3894	0.0132236	8.33e-28
53	rs2974935	0.0687256	0.2501	0.4778	0.6007	0.0100715	8.87e-12
54	rs34779708	-0.106679	0.8077	0.5013	0.1071	0.0102408	2.07e-25
55	rs34804116	-0.0574631	-0.5145	0.4941	0.2977	0.0104322	3.62e-08
56	rs35164067	-0.11754	0.5739	0.5954	0.3351	0.0127318	2.66e-20
57	rs35256947	-0.0821647	0.8304	0.5552	0.1348	0.0113176	3.87e-13
58	rs35730213	-0.159624	2.3176	0.533	1.37e-05	0.0113656	8.33e-45
59	rs36048684	-0.0941465	-0.783	0.7627	0.3046	0.0159649	3.7e-09
60	rs367569	-0.0958166	0.0435	0.5315	0.9348	0.011275	1.93e-17
61	rs3776414	-0.0773716	-0.1892	0.4949	0.7022	0.0101613	2.65e-14
62	rs3801835	0.064107	-0.2902	0.5069	0.567	0.0106005	1.47e-09
63	rs4692386	-0.0579752	0.0296	0.5081	0.9535	0.0101746	1.21e-08
64	rs4703855	-0.0710611	1.0174	0.5226	0.05156	0.0109034	7.16e-11
65	rs4743820	0.0639523	-0.5756	0.5224	0.2705	0.0108526	3.8e-09
66	rs4795397	-0.138343	0.2207	0.4797	0.6455	0.00996661	8.3e-44
67	rs4917129	-0.0794435	0.2623	0.4866	0.5899	0.010256	9.48e-15
68	rs4976646	-0.0730113	-0.1501	0.5202	0.7729	0.0104794	3.23e-12
69	rs55808324	0.141213	0.8038	0.8	0.315	0.016844	5.13e-17
70	rs559928	-0.094388	-0.0273	0.6108	0.9644	0.0129645	3.33e-13
71	rs56167332	0.155855	-0.8884	0.5298	0.09361	0.0104967	7.17e-50
72	rs6058869	0.0556615	0.3274	0.4875	0.5019	0.0100037	2.63e-08
73	rs6074022	-0.0742587	-0.4819	0.5537	0.3841	0.0114338	8.32e-11
74	rs6111031	-0.264091	-0.3528	0.7213	0.6247	0.0147557	1.23e-71
75	rs62037363	-0.0987549	-0.2482	0.5181	0.6319	0.0102618	6.36e-22
76	rs62434177	-0.179105	0.2594	1.5905	0.8704	0.031375	1.14e-08
77	rs6456426	-0.0643405	-0.5193	0.4866	0.286	0.0099028	8.18e-11
78	rs6466198	-0.0841312	0.4728	0.5032	0.3475	0.0102451	2.18e-16
79	rs648541	0.0648616	0.0374	0.5118	0.9418	0.0106716	1.22e-09
80	rs6500315	-0.0766082	0.0131	0.575	0.9819	0.0118778	1.12e-10
81	rs6561151	0.1	-0.036	0.5813	0.9506	0.0118661	3.53e-17
82	rs6588248	-0.0819867	0.2227	0.4805	0.643	0.0099185	1.38e-16
83	rs6651252	0.0908484	0.6915	0.7076	0.3284	0.014833	9.08e-10
84	rs6708373	-0.134178	0.8556	0.4857	0.07814	0.0099341	1.43e-41
85	rs6740462	0.0799597	0.0678	0.5417	0.9004	0.0116057	5.59e-12
86	rs6745185	-0.0698267	-0.107	0.5754	0.8525	0.0115253	1.37e-09
87	rs67643815	-0.0629092	0.6456	0.4915	0.1889	0.0101798	6.42e-10
88	rs6933404	-0.0957518	-0.8487	0.5939	0.153	0.0122643	5.84e-15
89	rs7011507	-0.0846011	0.1727	0.7423	0.8161	0.0150825	2.03e-08
90	rs7015630	0.0627799	0.6036	0.549	0.2716	0.0113167	2.9e-08
91	rs71593329	0.0978042	-0.0918	0.602	0.8789	0.0126731	1.19e-14
92	rs7194886	-0.126026	0.4688	0.484	0.3328	0.0100135	2.53e-36
93	rs7240004	0.0665215	-0.4414	0.5109	0.3876	0.0102898	1.01e-10
94	rs7253253	-0.134424	1.4097	1.245	0.2575	0.02313	6.19e-09
95	rs72634258	0.126877	-0.2696	0.6289	0.6682	0.0139965	1.25e-19
96	rs72924296	0.0638392	-0.1461	0.5635	0.7955	0.0112629	1.44e-08
97	rs744166	0.100017	0.6645	0.4822	0.1682	0.0102076	1.15e-22
98	rs7523442	0.124537	0.0319	0.4808	0.9471	0.00990061	2.76e-36
99	rs7547569	0.6472	0.7376	0.9798	0.4515	0.0232516	1.65e-170
100	rs7608910	-0.126444	-0.1597	0.4926	0.7458	0.0100484	2.6e-36
101	rs7657746	0.0868542	-0.1185	0.5545	0.8307	0.0118004	1.83e-13
102	rs769177	0.260903	-2.0916	1.6448	0.2035	0.0285603	6.53e-20
103	rs7711427	-0.174764	0.2182	0.493	0.6581	0.0101797	4.63e-66
104	rs7773324	0.061818	-0.2099	0.5417	0.6984	0.0106192	5.84e-09
105	rs7848647	-0.13239	0.9348	0.511	0.06734	0.0106897	3.16e-35
106	rs79980175	0.0953162	0.6087	0.699	0.3839	0.0148313	1.3e-10
107	rs8127691	0.114259	0.2898	0.4886	0.5531	0.0100818	8.98e-30
108	rs913678	0.0691643	0.2508	0.5245	0.6325	0.0105418	5.35e-11
109	rs941823	-0.0830172	-0.6843	0.5549	0.2175	0.0115361	6.19e-13
110	rs9457247	0.089151	-0.7058	0.4841	0.1449	0.0102086	2.48e-18
111	rs9557207	0.0878448	0.8964	0.5787	0.1214	0.0120782	3.52e-13
112	rs9889296	-0.104999	-0.0135	0.5333	0.9797	0.0112854	1.35e-20
entorhinal_SA(UC)	SNP	beta.exposure	beta.outcome	se.outcome	pval.outcome	se.exposure	pval.exposure
1	rs10185424	0.0965995	0.0658	0.4769	0.8903	0.0125621	1.47e-14
2	rs10748783	-0.164756	0.3525	0.4811	0.4637	0.0126394	7.73e-39
3	rs10758669	-0.143218	-0.2335	0.5052	0.644	0.0128828	1.04e-28
4	rs10761659	-0.117315	0.0121	0.4861	0.9801	0.0126238	1.5e-20
5	rs1077773	0.0721282	-0.1077	0.4863	0.8248	0.012398	5.96e-09
6	rs10870077	0.135741	0.3028	0.4868	0.5339	0.0126242	5.77e-27
7	rs11083840	-0.0691316	-0.0529	0.4996	0.9156	0.0125262	3.41e-08
8	rs111830527	-0.192324	0.6901	1.0545	0.5128	0.0292804	5.09e-11
9	rs11230563	-0.0750666	0.2808	0.5013	0.5753	0.0133556	1.9e-08
10	rs11641184	0.0780232	-0.2535	0.487	0.6027	0.0124939	4.24e-10
11	rs11676348	0.0744362	0.8957	0.4887	0.06683	0.0124232	2.08e-09
12	rs1182188	0.107615	0.1879	0.5219	0.7189	0.0137507	5.03e-15
13	rs12103	0.0995588	-0.2503	0.6935	0.7182	0.0162944	9.96e-10
14	rs12132349	-0.166942	2.3171	0.5312	1.29e-05	0.0143783	3.64e-31
15	rs12318183	0.162178	-0.6196	0.4915	0.2074	0.0126604	1.44e-37
16	rs12718244	0.0717762	-0.2897	0.4853	0.5505	0.0126545	1.41e-08
17	rs12720356	-0.153279	1.1246	0.8726	0.1974	0.0227683	1.67e-11
18	rs1297256	-0.10106	0.0012	0.4818	0.9979	0.0127351	2.1e-15
19	rs13136827	0.111814	-0.6937	0.6444	0.2817	0.0176452	2.35e-10
20	rs13255292	-0.075463	-0.4837	0.5161	0.3487	0.0137225	3.82e-08
21	rs17694108	0.0958444	-0.1427	0.5699	0.8023	0.0139396	6.17e-12
22	rs17780256	0.115389	0.6424	0.6089	0.2914	0.0160316	6.13e-13
23	rs2395022	0.183896	1.3216	1.1661	0.2571	0.029166	2.88e-10
24	rs2836883	-0.227134	0.5797	0.5366	0.2801	0.0147424	1.47e-53
25	rs34659678	0.209947	-1.1645	0.9989	0.2437	0.0250948	5.95e-17
26	rs35223180	-0.141003	-0.4513	0.6303	0.474	0.0175766	1.04e-15
27	rs36070529	-0.091704	0.113	0.6022	0.8512	0.0160211	1.04e-08
28	rs3774937	-0.099276	0.3026	0.51	0.5529	0.0131621	4.61e-14
29	rs3776414	-0.0704798	-0.1892	0.4949	0.7022	0.0128464	4.1e-08
30	rs4366152	-0.120371	0.8892	0.5128	0.0829	0.0135814	7.8e-19
31	rs4456788	-0.102758	-0.2881	0.4918	0.558	0.0127344	7.07e-16
32	rs4656958	-0.0824158	0.6122	0.5138	0.2335	0.0138702	2.82e-09
33	rs4676410	0.142022	-0.0911	0.6419	0.8871	0.0157426	1.85e-19
34	rs4728142	0.0969671	-0.5555	0.4788	0.246	0.0126655	1.92e-14
35	rs4743820	0.0809228	-0.5756	0.5224	0.2705	0.0137572	4.05e-09
36	rs4747886	0.0738479	-0.5264	0.4869	0.2796	0.0128701	9.58e-09
37	rs4795397	-0.139853	0.2207	0.4797	0.6455	0.012577	1.01e-28
38	rs4812833	0.103346	-0.0357	0.4972	0.9428	0.0125571	1.87e-16
39	rs483905	0.0849927	1.131	0.5205	0.02977	0.0135107	3.16e-10
40	rs4947328	-0.239455	-4.8321	1.8249	0.0081	0.038129	3.38e-10
41	rs4973341	0.073473	0.2332	0.5183	0.6528	0.0131405	2.25e-08
42	rs4976646	-0.0787748	-0.1501	0.5202	0.7729	0.0132165	2.52e-09
43	rs55808324	0.127209	0.8038	0.8	0.315	0.021035	1.47e-09
44	rs56167332	0.141368	-0.8884	0.5298	0.09361	0.0131737	7.27e-27
45	rs5752986	-0.0813752	-0.9513	0.5504	0.08393	0.0142747	1.19e-08
46	rs59418206	0.0735513	-0.7583	0.5021	0.131	0.012978	1.45e-08
47	rs6111031	-0.260863	-0.3528	0.7213	0.6247	0.0190685	1.33e-42
48	rs61893460	0.121119	-0.4753	0.4838	0.3259	0.0125424	4.6e-22
49	rs6426833	0.232387	-0.0188	0.4764	0.9686	0.0125836	3.77e-76
50	rs6466198	-0.133923	0.4728	0.5032	0.3475	0.0128457	1.9e-25
51	rs661054	0.124858	0.044	0.5119	0.9316	0.0135529	3.18e-20
52	rs6920220	0.146936	0.7501	0.59	0.2036	0.015222	4.78e-22
53	rs7240004	0.0823655	-0.4414	0.5109	0.3876	0.013018	2.5e-10
54	rs7404095	-0.0717686	0.1101	0.4895	0.822	0.0126826	1.52e-08
55	rs7547569	0.495701	0.7376	0.9798	0.4515	0.0291648	8.71e-65
56	rs7608910	-0.127099	-0.1597	0.4926	0.7458	0.0126851	1.25e-23
57	rs76546301	0.26496	0.5322	1.7989	0.7673	0.0410174	1.05e-10
58	rs76904798	0.104624	-1.6404	0.6819	0.01615	0.0176013	2.78e-09
59	rs7711427	-0.088938	0.2182	0.493	0.6581	0.0127983	3.67e-12
60	rs7738430	-0.367964	1.7147	1.6204	0.29	0.0340763	3.51e-27
61	rs913678	0.0757579	0.2508	0.5245	0.6325	0.013301	1.23e-08
62	rs941823	-0.108669	-0.6843	0.5549	0.2175	0.0146906	1.39e-13
63	rs9611131	0.142696	0.7327	0.677	0.2791	0.0181548	3.84e-15
64	rs9891119	0.0895467	0.1996	0.4984	0.6889	0.0133101	1.72e-11
65	rs9941524	-0.0977156	0.1793	0.4979	0.7188	0.0127881	2.15e-14
entorhinal_SA(CD)	SNP	beta.exposure	beta.outcome	se.outcome	pval.outcome	se.exposure	pval.exposure
1	rs10748781	-0.183963	0.4199	0.4997	0.4008	0.0121813	1.57e-51
2	rs10758669	-0.14975	-0.2335	0.5052	0.644	0.012299	4.19e-34
3	rs10798069	-0.070387	0.1794	0.4764	0.7064	0.0119822	4.25e-09
4	rs10800309	0.0904086	-0.2765	0.5098	0.5875	0.0126389	8.48e-13
5	rs10878302	0.15677	-1.1253	0.931	0.2268	0.023765	4.2e-11
6	rs11117431	0.14927	-0.0824	0.6034	0.8914	0.0164404	1.09e-19
7	rs11152949	-0.133849	0.3772	0.5276	0.4747	0.0128549	2.18e-25
8	rs11159833	0.155227	1.02	0.8208	0.214	0.0207601	7.59e-14
9	rs11236797	0.180737	-0.5189	0.4858	0.2855	0.0120572	8.54e-51
10	rs11691685	0.157687	-0.2466	0.8944	0.7828	0.0233162	1.35e-11
11	rs11713774	-0.132662	0.0792	0.6683	0.9057	0.0171654	1.09e-14
12	rs11793497	-0.168922	0.2847	0.4848	0.5571	0.0121801	9.8e-44
13	rs12411259	0.134364	0.6865	0.5644	0.2238	0.0137443	1.43e-22
14	rs1250573	-0.141693	0.318	0.5279	0.5469	0.0134477	5.86e-26
15	rs1267501	-0.0871787	-0.1873	0.6209	0.763	0.0151984	9.69e-09
16	rs12694846	-0.115366	0.8077	0.5552	0.1458	0.0136242	2.5e-17
17	rs1292053	-0.0911854	-0.783	0.4838	0.1055	0.0118917	1.75e-14
18	rs12949918	0.104177	0.5745	0.4867	0.2379	0.0123587	3.47e-17
19	rs1297258	-0.127246	0.0014	0.4817	0.9976	0.0122169	2.11e-25
20	rs13001325	-0.122687	0.6844	0.4963	0.1679	0.0125708	1.68e-22
21	rs1363907	0.102575	0.1286	0.4815	0.7895	0.0125984	3.89e-16
22	rs1517352	-0.0800097	-0.0352	0.5038	0.9443	0.0124517	1.31e-10
23	rs1569328	-0.109215	1.4049	0.6371	0.02744	0.0167191	6.47e-11
24	rs1646019	-0.111379	0.2403	0.523	0.6459	0.013383	8.62e-17
25	rs17129991	-0.284461	-0.3818	1.8318	0.8349	0.0450901	2.81e-10
26	rs17293632	0.128384	-0.2533	0.5625	0.6525	0.0139601	3.7e-20
27	rs17388425	0.157253	0.3137	0.6739	0.6416	0.0172142	6.54e-20
28	rs17694108	0.0795895	-0.1427	0.5699	0.8023	0.0134523	3.29e-09
29	rs181826	0.0995948	-1.1393	0.4944	0.02119	0.0127047	4.53e-15
30	rs1847472	-0.0853854	-0.985	0.5028	0.0501	0.0132299	1.09e-10
31	rs1896707	0.277596	-1.3454	0.8783	0.1256	0.0196734	3.29e-45
32	rs2024092	0.147664	0.4206	0.5818	0.4698	0.0143378	7.12e-25
33	rs212388	-0.102377	-0.2518	0.4923	0.609	0.0124319	1.79e-16
34	rs2153283	-0.108804	0.7075	0.5782	0.221	0.0155227	2.39e-12
35	rs2227551	0.0994456	0.7311	0.5375	0.1738	0.0137489	4.72e-13
36	rs2266961	0.108108	0.2289	0.6107	0.7078	0.0149511	4.8e-13
37	rs2270395	0.124328	-0.1696	0.586	0.7723	0.0144786	8.93e-18
38	rs2284553	-0.103192	-0.2878	0.4973	0.5627	0.0123247	5.63e-17
39	rs2395022	0.177152	1.3216	1.1661	0.2571	0.0281552	3.13e-10
40	rs2413583	-0.210407	-0.8322	0.644	0.1963	0.0168361	7.72e-36
41	rs2538470	0.0749643	0.1278	0.494	0.7958	0.0122847	1.05e-09
42	rs259964	0.0713342	-0.8548	0.484	0.0774	0.0119064	2.08e-09
43	rs2847293	0.166911	0.5522	0.6571	0.4008	0.0158476	6.14e-26
44	rs28999107	0.0856594	-0.0415	0.5443	0.9392	0.0126539	1.29e-11
45	rs2974935	0.0755507	0.2501	0.4778	0.6007	0.0121937	5.8e-10
46	rs303429	0.0762756	0.4207	0.4926	0.3931	0.0124275	8.38e-10
47	rs34779708	-0.134457	0.8077	0.5013	0.1071	0.0123872	1.9e-27
48	rs34787213	-0.14973	-0.1926	0.6993	0.783	0.0183059	2.85e-16
49	rs34804116	-0.0939086	-0.5145	0.4941	0.2977	0.0126747	1.27e-13
50	rs35164067	-0.143373	0.5739	0.5954	0.3351	0.015563	3.19e-20
51	rs35730213	-0.151105	2.3176	0.533	1.37e-05	0.0138184	7.84e-28
52	rs36016881	0.108961	-0.3874	0.6258	0.5359	0.0170379	1.6e-10
53	rs3776414	-0.0888353	-0.1892	0.4949	0.7022	0.012297	5.04e-13
54	rs3801810	0.105079	-0.588	0.5658	0.2987	0.01402	6.63e-14
55	rs4703855	-0.073261	1.0174	0.5226	0.05156	0.0132248	3.03e-08
56	rs4795397	-0.132338	0.2207	0.4797	0.6455	0.0120311	3.84e-28
57	rs4917129	-0.095255	0.2623	0.4866	0.5899	0.0124591	2.08e-14
58	rs559928	-0.099124	-0.0273	0.6108	0.9644	0.0158237	3.75e-10
59	rs56163845	0.091908	-0.0019	0.5175	0.9971	0.0134853	9.4e-12
60	rs6074022	-0.0963211	-0.4819	0.5537	0.3841	0.0137745	2.7e-12
61	rs6111031	-0.282366	-0.3528	0.7213	0.6247	0.018121	9.61e-55
62	rs640466	0.0758092	-0.103	0.4982	0.8361	0.0124963	1.31e-09
63	rs6456426	-0.0991795	-0.5193	0.4866	0.286	0.0119962	1.37e-16
64	rs6500315	-0.145539	0.0131	0.575	0.9819	0.0146056	2.18e-23
65	rs6561151	0.147148	-0.036	0.5813	0.9506	0.0142318	4.68e-25
66	rs6651252	0.149029	0.6915	0.7076	0.3284	0.0183017	3.86e-16
67	rs6738394	0.0777406	0.615	0.4937	0.2129	0.011991	8.98e-11
68	rs6738490	-0.226164	0.852	0.4875	0.08055	0.0120892	4.26e-78
69	rs6740462	0.099737	0.0678	0.5417	0.9004	0.0141387	1.74e-12
70	rs7015630	0.0842498	0.6036	0.549	0.2716	0.0137523	9e-10
71	rs714027	0.0894647	0.383	0.478	0.423	0.0123006	3.51e-13
72	rs71624119	-0.0923221	-0.1434	0.5828	0.8057	0.0149485	6.57e-10
73	rs7194886	-0.226986	0.4688	0.484	0.3328	0.0121749	1.42e-77
74	rs7236492	-0.0996611	-0.8614	0.6637	0.1943	0.017342	9.09e-09
75	rs72727394	0.103233	0.8715	0.6071	0.1512	0.0149661	5.28e-12
76	rs7438704	-0.0839019	-0.269	0.5032	0.593	0.0126601	3.42e-11
77	rs7517847	0.335814	0.3374	0.4826	0.4844	0.0124758	1.38e-159
78	rs7608910	-0.120609	-0.1597	0.4926	0.7458	0.0121405	2.95e-23
79	rs76546301	0.225343	0.5322	1.7989	0.7673	0.0392973	9.79e-09
80	rs76906269	-0.394341	1.8342	1.8439	0.3199	0.0370279	1.75e-26
81	rs7711427	-0.24803	0.2182	0.493	0.6581	0.0124713	5.16e-88
82	rs7742214	-0.0866616	-0.0118	0.5633	0.9833	0.0143212	1.44e-09
83	rs7773324	0.078744	-0.2099	0.5417	0.6984	0.012909	1.06e-09
84	rs7786444	0.112085	-0.3147	0.7255	0.6644	0.0183382	9.83e-10
85	rs7848647	-0.141308	0.9348	0.511	0.06734	0.0129961	1.55e-27
86	rs7969592	0.0731898	-0.507	0.4747	0.2855	0.011991	1.04e-09
87	rs79980175	0.134258	0.6087	0.699	0.3839	0.0182147	1.7e-13
88	rs8127691	0.123357	0.2898	0.4886	0.5531	0.0121887	4.48e-24
89	rs915286	0.066645	0.1381	0.4814	0.7742	0.0119708	2.59e-08
90	rs9457247	0.123663	-0.7058	0.4841	0.1449	0.0124045	2.08e-23
91	rs9491892	-0.137869	0.1176	0.6803	0.8628	0.0163762	3.8e-17
92	rs9554587	0.0951561	0.9719	0.5822	0.09503	0.0146501	8.29e-11
93	rs9594766	-0.0735547	0.1209	0.4793	0.8009	0.0121434	1.39e-09
94	rs9889296	-0.143097	-0.0135	0.5333	0.9797	0.0137815	2.96e-25
frontalpole_SA(IBD)	SNP	beta.exposure	beta.outcome	se.outcome	pval.outcome	se.exposure	pval.exposure
1	rs1003342	0.0801818	0.1169	0.2247	0.6029	0.0101765	3.3e-15
2	rs10142466	0.0580054	-0.4236	0.226	0.06093	0.010146	1.08e-08
3	rs10748781	-0.169179	0.1427	0.2345	0.5429	0.0100678	2.28e-63
4	rs10758669	-0.148762	0.2388	0.2385	0.3167	0.0102138	4.7e-48
5	rs10761659	-0.153811	0.3415	0.2277	0.1337	0.0100347	4.97e-53
6	rs10800309	0.132111	0.2231	0.2389	0.3506	0.010405	6.16e-37
7	rs10878302	0.112429	-0.0328	0.4381	0.9403	0.0192561	5.26e-09
8	rs11152949	-0.105057	0.4141	0.2481	0.09516	0.0106717	7.25e-23
9	rs11230563	-0.081194	0.0281	0.2351	0.9049	0.0105845	1.71e-14
10	rs11236797	0.150864	-0.2002	0.2279	0.3797	0.00996698	9.32e-52
11	rs11641016	0.111288	0.1111	0.2832	0.695	0.0133908	9.51e-17
12	rs11677953	0.0790564	0.0491	0.2351	0.8346	0.0100145	2.92e-15
13	rs11691685	0.122467	0.3919	0.419	0.3496	0.0187977	7.27e-11
14	rs11713774	-0.0942858	0.055	0.3138	0.8608	0.0142704	3.92e-11
15	rs11758694	0.107782	0.5904	0.3691	0.1097	0.0160257	1.75e-11
16	rs11793497	-0.156206	-0.2562	0.227	0.259	0.0100483	1.71e-54
17	rs1182188	0.0659028	0.1321	0.2449	0.5896	0.0108086	1.08e-09
18	rs12103	0.0867354	0.0703	0.3279	0.8302	0.0130755	3.28e-11
19	rs12318183	0.109531	-0.119	0.2302	0.6052	0.01008	1.67e-27
20	rs12411259	0.0669054	-0.2313	0.266	0.3847	0.0115117	6.18e-09
21	rs1250566	-0.100894	-0.0687	0.2448	0.779	0.0110038	4.77e-20
22	rs12585310	0.0706485	0.6563	0.2487	0.00832	0.0107636	5.25e-11
23	rs1267499	-0.0821443	-0.1585	0.2896	0.584	0.0125131	5.22e-11
24	rs12722515	-0.0989022	0.0089	0.3044	0.9767	0.0142955	4.57e-12
25	rs1292053	-0.0701035	-0.2285	0.2256	0.3112	0.00982936	9.89e-13
26	rs1297258	-0.114524	-0.3707	0.2264	0.1015	0.0100654	5.38e-30
27	rs13107612	0.0732561	0.0397	0.2463	0.872	0.0108741	1.62e-11
28	rs13204742	0.0916208	0.874	0.3445	0.01118	0.0147604	5.39e-10
29	rs1363907	0.0815026	-0.2142	0.2258	0.3428	0.0104086	4.87e-15
30	rs1388585	-0.30489	-0.4947	0.8106	0.5417	0.031707	6.85e-22
31	rs1420098	0.0952951	0.0468	0.2301	0.8388	0.0102776	1.83e-20
32	rs1517352	-0.0778816	0.0857	0.236	0.7164	0.0102944	3.87e-14
33	rs1569328	-0.0809722	-0.4848	0.2986	0.1045	0.0136766	3.21e-09
34	rs17293632	0.107165	0.0883	0.2645	0.7385	0.0116106	2.71e-20
35	rs17651741	0.0702476	-0.4899	0.287	0.08777	0.0126505	2.81e-08
36	rs17694108	0.0857629	-0.2613	0.2683	0.3301	0.0111165	1.21e-14
37	rs17780256	0.083427	0.4488	0.2858	0.1163	0.0125693	3.19e-11
38	rs181826	0.0820444	0.1105	0.2317	0.6333	0.0104471	4.05e-15
39	rs1847472	-0.0672805	0.1635	0.2363	0.4891	0.0108961	6.63e-10
40	rs2024092	0.106813	-0.1037	0.2732	0.7043	0.0121076	1.12e-18
41	rs2050392	0.0691178	0.1228	0.2395	0.608	0.0102921	1.87e-11
42	rs2143178	0.176684	-0.1143	0.3022	0.7053	0.0137017	4.8e-38
43	rs2153283	-0.0859637	-0.1151	0.2712	0.6712	0.0127458	1.54e-11
44	rs2266961	0.0906694	0.0822	0.288	0.7753	0.0123939	2.56e-13
45	rs2270395	0.0778411	0.0674	0.2765	0.8074	0.0118554	5.17e-11
46	rs2297559	0.0741659	0.1471	0.2409	0.5414	0.0110454	1.89e-11
47	rs2395022	0.181635	0.6268	0.5482	0.2528	0.0233963	8.27e-15
48	rs2538470	0.0675599	0.3408	0.232	0.1418	0.0101646	3e-11
49	rs259964	0.0674584	0.02	0.2281	0.93	0.00983488	6.93e-12
50	rs2688608	0.062403	-0.499	0.2258	0.02711	0.00988642	2.75e-10
51	rs2836883	-0.168413	-0.43	0.2515	0.08738	0.0115451	3.38e-48
52	rs2847278	-0.144528	-0.3549	0.3091	0.2509	0.0132236	8.33e-28
53	rs2974935	0.0687256	-0.1379	0.2249	0.5397	0.0100715	8.87e-12
54	rs34779708	-0.106679	-0.1926	0.2352	0.4128	0.0102408	2.07e-25
55	rs34804116	-0.0574631	-0.2319	0.2321	0.3177	0.0104322	3.62e-08
56	rs34856868	-0.195275	1.4186	0.8884	0.1103	0.0340546	9.8e-09
57	rs35164067	-0.11754	-0.1741	0.2798	0.5338	0.0127318	2.66e-20
58	rs35256947	-0.0821647	-0.1288	0.2611	0.6219	0.0113176	3.87e-13
59	rs35730213	-0.159624	0.0152	0.2502	0.9517	0.0113656	8.33e-45
60	rs36048684	-0.0941465	-0.0326	0.3599	0.9279	0.0159649	3.7e-09
61	rs367569	-0.0958166	-0.0978	0.2494	0.6951	0.011275	1.93e-17
62	rs3776414	-0.0773716	0.2687	0.232	0.2467	0.0101613	2.65e-14
63	rs3801835	0.064107	-0.1106	0.2377	0.6418	0.0106005	1.47e-09
64	rs4692386	-0.0579752	-0.1985	0.2413	0.4107	0.0101746	1.21e-08
65	rs4703855	-0.0710611	0.0645	0.2454	0.7928	0.0109034	7.16e-11
66	rs4743820	0.0639523	0.1899	0.2453	0.4387	0.0108526	3.8e-09
67	rs4795397	-0.138343	-0.4363	0.225	0.05251	0.00996661	8.3e-44
68	rs4917129	-0.0794435	0.5345	0.2279	0.01898	0.010256	9.48e-15
69	rs4976646	-0.0730113	-0.4804	0.2446	0.04951	0.0104794	3.23e-12
70	rs55808324	0.141213	-0.1789	0.374	0.6323	0.016844	5.13e-17
71	rs559928	-0.094388	-0.0895	0.2862	0.7546	0.0129645	3.33e-13
72	rs56167332	0.155855	-0.1315	0.2502	0.599	0.0104967	7.17e-50
73	rs6058869	0.0556615	-0.3849	0.2288	0.09253	0.0100037	2.63e-08
74	rs6074022	-0.0742587	0.2828	0.26	0.2767	0.0114338	8.32e-11
75	rs6111031	-0.264091	-0.2303	0.3379	0.4955	0.0147557	1.23e-71
76	rs62037363	-0.0987549	0.2295	0.247	0.3528	0.0102618	6.36e-22
77	rs62434177	-0.179105	-0.2332	0.7603	0.759	0.031375	1.14e-08
78	rs6456426	-0.0643405	0.3071	0.2281	0.1782	0.0099028	8.18e-11
79	rs6466198	-0.0841312	-0.0655	0.237	0.7823	0.0102451	2.18e-16
80	rs648541	0.0648616	0.1948	0.2404	0.4178	0.0106716	1.22e-09
81	rs6500315	-0.0766082	0.1207	0.2704	0.6552	0.0118778	1.12e-10
82	rs6561151	0.1	-0.4586	0.2711	0.09076	0.0118661	3.53e-17
83	rs6588248	-0.0819867	-0.0486	0.2251	0.8291	0.0099185	1.38e-16
84	rs6651252	0.0908484	0.5845	0.3327	0.07896	0.014833	9.08e-10
85	rs6708373	-0.134178	-0.2716	0.2278	0.2332	0.0099341	1.43e-41
86	rs6740462	0.0799597	0.4585	0.2544	0.07152	0.0116057	5.59e-12
87	rs6745185	-0.0698267	0.1901	0.2686	0.479	0.0115253	1.37e-09
88	rs67643815	-0.0629092	-0.1731	0.2324	0.4564	0.0101798	6.42e-10
89	rs6933404	-0.0957518	-0.0615	0.2786	0.8251	0.0122643	5.84e-15
90	rs7011507	-0.0846011	-0.2179	0.3479	0.531	0.0150825	2.03e-08
91	rs7015630	0.0627799	0.2476	0.2584	0.3381	0.0113167	2.9e-08
92	rs71593329	0.0978042	0.4344	0.2827	0.1244	0.0126731	1.19e-14
93	rs7194886	-0.126026	-0.1666	0.2281	0.4652	0.0100135	2.53e-36
94	rs7240004	0.0665215	0.2456	0.2407	0.3075	0.0102898	1.01e-10
95	rs7253253	-0.134424	0.4009	0.5903	0.497	0.02313	6.19e-09
96	rs72634258	0.126877	0.2492	0.2947	0.3978	0.0139965	1.25e-19
97	rs72924296	0.0638392	-0.1036	0.2659	0.6968	0.0112629	1.44e-08
98	rs744166	0.100017	-0.2642	0.226	0.2424	0.0102076	1.15e-22
99	rs7523442	0.124537	-0.2252	0.2261	0.3194	0.00990061	2.76e-36
100	rs7547569	0.6472	0.6589	0.4611	0.153	0.0232516	1.65e-170
101	rs7608910	-0.126444	-0.1252	0.2307	0.5874	0.0100484	2.6e-36
102	rs7657746	0.0868542	0.0708	0.2603	0.7857	0.0118004	1.83e-13
103	rs769177	0.260903	-0.2841	0.7709	0.7125	0.0285603	6.53e-20
104	rs7711427	-0.174764	0.176	0.2318	0.4477	0.0101797	4.63e-66
105	rs7773324	0.061818	-0.1056	0.2581	0.6825	0.0106192	5.84e-09
106	rs7848647	-0.13239	-0.209	0.2396	0.3831	0.0106897	3.16e-35
107	rs79980175	0.0953162	-0.2786	0.328	0.3957	0.0148313	1.3e-10
108	rs8127691	0.114259	-0.0505	0.2291	0.8256	0.0100818	8.98e-30
109	rs913678	0.0691643	0.1892	0.2473	0.4442	0.0105418	5.35e-11
110	rs941823	-0.0830172	-0.1157	0.2606	0.6569	0.0115361	6.19e-13
111	rs9457247	0.089151	-0.303	0.2266	0.1812	0.0102086	2.48e-18
112	rs9557207	0.0878448	0.0678	0.2709	0.8022	0.0120782	3.52e-13
113	rs9889296	-0.104999	0.0813	0.25	0.7451	0.0112854	1.35e-20
frontalpole_SA(UC)	SNP	beta.exposure	beta.outcome	se.outcome	pval.outcome	se.exposure	pval.exposure
1	rs10185424	0.0965995	0.006	0.2237	0.9785	0.0125621	1.47e-14
2	rs10748783	-0.164756	0.0963	0.2254	0.6693	0.0126394	7.73e-39
3	rs10758669	-0.143218	0.2388	0.2385	0.3167	0.0128828	1.04e-28
4	rs10761659	-0.117315	0.3415	0.2277	0.1337	0.0126238	1.5e-20
5	rs1077773	0.0721282	-0.0602	0.229	0.7925	0.012398	5.96e-09
6	rs10870077	0.135741	-0.2752	0.2279	0.2271	0.0126242	5.77e-27
7	rs11083840	-0.0691316	-0.1933	0.2352	0.4113	0.0125262	3.41e-08
8	rs111830527	-0.192324	-0.0798	0.4962	0.8722	0.0292804	5.09e-11
9	rs11230563	-0.0750666	0.0281	0.2351	0.9049	0.0133556	1.9e-08
10	rs11641184	0.0780232	0.1682	0.2293	0.4631	0.0124939	4.24e-10
11	rs11676348	0.0744362	0.0114	0.2299	0.9605	0.0124232	2.08e-09
12	rs1182188	0.107615	0.1321	0.2449	0.5896	0.0137507	5.03e-15
13	rs12103	0.0995588	0.0703	0.3279	0.8302	0.0162944	9.96e-10
14	rs12132349	-0.166942	0.0142	0.2492	0.9547	0.0143783	3.64e-31
15	rs12318183	0.162178	-0.119	0.2302	0.6052	0.0126604	1.44e-37
16	rs12718244	0.0717762	0.0252	0.2281	0.912	0.0126545	1.41e-08
17	rs12720356	-0.153279	0.4001	0.4114	0.3307	0.0227683	1.67e-11
18	rs1297256	-0.10106	-0.3549	0.2264	0.1169	0.0127351	2.1e-15
19	rs13136827	0.111814	-0.09	0.3029	0.7663	0.0176452	2.35e-10
20	rs13255292	-0.075463	0	0.2426	0.9999	0.0137225	3.82e-08
21	rs17694108	0.0958444	-0.2613	0.2683	0.3301	0.0139396	6.17e-12
22	rs17780256	0.115389	0.4488	0.2858	0.1163	0.0160316	6.13e-13
23	rs2395022	0.183896	0.6268	0.5482	0.2528	0.029166	2.88e-10
24	rs2836883	-0.227134	-0.43	0.2515	0.08738	0.0147424	1.47e-53
25	rs34659678	0.209947	0.2599	0.4736	0.5831	0.0250948	5.95e-17
26	rs35223180	-0.141003	-0.1385	0.2956	0.6393	0.0175766	1.04e-15
27	rs36070529	-0.091704	-0.4358	0.2827	0.1232	0.0160211	1.04e-08
28	rs3774937	-0.099276	-0.3305	0.2396	0.1678	0.0131621	4.61e-14
29	rs3776414	-0.0704798	0.2687	0.232	0.2467	0.0128464	4.1e-08
30	rs4366152	-0.120371	-0.2535	0.2404	0.2917	0.0135814	7.8e-19
31	rs4456788	-0.102758	0.0288	0.2303	0.9004	0.0127344	7.07e-16
32	rs4656958	-0.0824158	-0.1439	0.2412	0.5508	0.0138702	2.82e-09
33	rs4676410	0.142022	-0.8882	0.3023	0.003308	0.0157426	1.85e-19
34	rs4728142	0.0969671	0.3506	0.2252	0.1196	0.0126655	1.92e-14
35	rs4743820	0.0809228	0.1899	0.2453	0.4387	0.0137572	4.05e-09
36	rs4747886	0.0738479	0.1792	0.2282	0.4323	0.0128701	9.58e-09
37	rs4795397	-0.139853	-0.4363	0.225	0.05251	0.012577	1.01e-28
38	rs4812833	0.103346	0.1012	0.2374	0.6697	0.0125571	1.87e-16
39	rs483905	0.0849927	0.5335	0.2437	0.02856	0.0135107	3.16e-10
40	rs4947328	-0.239455	-0.0369	0.8615	0.9659	0.038129	3.38e-10
41	rs4973341	0.073473	0.2694	0.2433	0.2683	0.0131405	2.25e-08
42	rs4976646	-0.0787748	-0.4804	0.2446	0.04951	0.0132165	2.52e-09
43	rs55808324	0.127209	-0.1789	0.374	0.6323	0.021035	1.47e-09
44	rs56167332	0.141368	-0.1315	0.2502	0.599	0.0131737	7.27e-27
45	rs5752986	-0.0813752	-0.2894	0.2581	0.2623	0.0142747	1.19e-08
46	rs59418206	0.0735513	0.1764	0.2356	0.4539	0.012978	1.45e-08
47	rs6111031	-0.260863	-0.2303	0.3379	0.4955	0.0190685	1.33e-42
48	rs61893460	0.121119	-0.1962	0.2271	0.3875	0.0125424	4.6e-22
49	rs6426833	0.232387	-0.2008	0.2238	0.3696	0.0125836	3.77e-76
50	rs6466198	-0.133923	-0.0655	0.237	0.7823	0.0128457	1.9e-25
51	rs661054	0.124858	0.1955	0.2404	0.416	0.0135529	3.18e-20
52	rs6920220	0.146936	0.0564	0.2764	0.8383	0.015222	4.78e-22
53	rs7240004	0.0823655	0.2456	0.2407	0.3075	0.013018	2.5e-10
54	rs7404095	-0.0717686	0.0856	0.2295	0.7091	0.0126826	1.52e-08
55	rs7547569	0.495701	0.6589	0.4611	0.153	0.0291648	8.71e-65
56	rs7608910	-0.127099	-0.1252	0.2307	0.5874	0.0126851	1.25e-23
57	rs76546301	0.26496	-0.1894	0.8485	0.8234	0.0410174	1.05e-10
58	rs76904798	0.104624	-0.0752	0.3207	0.8147	0.0176013	2.78e-09
59	rs7711427	-0.088938	0.176	0.2318	0.4477	0.0127983	3.67e-12
60	rs7738430	-0.367964	-0.0399	0.7604	0.9582	0.0340763	3.51e-27
61	rs79045992	0.118093	0.1207	0.5032	0.8105	0.02083	1.43e-08
62	rs913678	0.0757579	0.1892	0.2473	0.4442	0.013301	1.23e-08
63	rs941823	-0.108669	-0.1157	0.2606	0.6569	0.0146906	1.39e-13
64	rs9611131	0.142696	-0.1776	0.3177	0.5761	0.0181548	3.84e-15
65	rs9891119	0.0895467	0.0202	0.2334	0.9311	0.0133101	1.72e-11
66	rs9941524	-0.0977156	0.1081	0.2338	0.6437	0.0127881	2.15e-14
frontalpole_SA(CD)	SNP	beta.exposure	beta.outcome	se.outcome	pval.outcome	se.exposure	pval.exposure
1	rs10748781	-0.183963	0.1427	0.2345	0.5429	0.0121813	1.57e-51
2	rs10758669	-0.14975	0.2388	0.2385	0.3167	0.012299	4.19e-34
3	rs10798069	-0.070387	0.2538	0.2236	0.2565	0.0119822	4.25e-09
4	rs10800309	0.0904086	0.2231	0.2389	0.3506	0.0126389	8.48e-13
5	rs10878302	0.15677	-0.0328	0.4381	0.9403	0.023765	4.2e-11
6	rs11117431	0.14927	0.1095	0.2836	0.6994	0.0164404	1.09e-19
7	rs11152949	-0.133849	0.4141	0.2481	0.09516	0.0128549	2.18e-25
8	rs11159833	0.155227	-0.2171	0.384	0.5718	0.0207601	7.59e-14
9	rs11236797	0.180737	-0.2002	0.2279	0.3797	0.0120572	8.54e-51
10	rs11691685	0.157687	0.3919	0.419	0.3496	0.0233162	1.35e-11
11	rs11713774	-0.132662	0.055	0.3138	0.8608	0.0171654	1.09e-14
12	rs11793497	-0.168922	-0.2562	0.227	0.259	0.0121801	9.8e-44
13	rs12411259	0.134364	-0.2313	0.266	0.3847	0.0137443	1.43e-22
14	rs1250573	-0.141693	-0.0578	0.2466	0.8146	0.0134477	5.86e-26
15	rs1267501	-0.0871787	-0.1223	0.2913	0.6746	0.0151984	9.69e-09
16	rs12694846	-0.115366	-0.0854	0.2611	0.7437	0.0136242	2.5e-17
17	rs1292053	-0.0911854	-0.2285	0.2256	0.3112	0.0118917	1.75e-14
18	rs12949918	0.104177	-0.2198	0.2284	0.336	0.0123587	3.47e-17
19	rs1297258	-0.127246	-0.3707	0.2264	0.1015	0.0122169	2.11e-25
20	rs13001325	-0.122687	0.0759	0.2329	0.7446	0.0125708	1.68e-22
21	rs1363907	0.102575	-0.2142	0.2258	0.3428	0.0125984	3.89e-16
22	rs1517352	-0.0800097	0.0857	0.236	0.7164	0.0124517	1.31e-10
23	rs1569328	-0.109215	-0.4848	0.2986	0.1045	0.0167191	6.47e-11
24	rs1646019	-0.111379	-0.0333	0.2451	0.8918	0.013383	8.62e-17
25	rs17129991	-0.284461	-0.7672	0.8811	0.3839	0.0450901	2.81e-10
26	rs17293632	0.128384	0.0883	0.2645	0.7385	0.0139601	3.7e-20
27	rs17388425	0.157253	-0.182	0.3174	0.5663	0.0172142	6.54e-20
28	rs17694108	0.0795895	-0.2613	0.2683	0.3301	0.0134523	3.29e-09
29	rs181826	0.0995948	0.1105	0.2317	0.6333	0.0127047	4.53e-15
30	rs1847472	-0.0853854	0.1635	0.2363	0.4891	0.0132299	1.09e-10
31	rs1896707	0.277596	-0.3728	0.4103	0.3636	0.0196734	3.29e-45
32	rs2024092	0.147664	-0.1037	0.2732	0.7043	0.0143378	7.12e-25
33	rs212388	-0.102377	-0.2871	0.2314	0.2147	0.0124319	1.79e-16
34	rs2153283	-0.108804	-0.1151	0.2712	0.6712	0.0155227	2.39e-12
35	rs2227551	0.0994456	-0.3532	0.2515	0.1603	0.0137489	4.72e-13
36	rs2266961	0.108108	0.0822	0.288	0.7753	0.0149511	4.8e-13
37	rs2270395	0.124328	0.0674	0.2765	0.8074	0.0144786	8.93e-18
38	rs2284553	-0.103192	-0.0523	0.2339	0.823	0.0123247	5.63e-17
39	rs2395022	0.177152	0.6268	0.5482	0.2528	0.0281552	3.13e-10
40	rs2413583	-0.210407	0.1033	0.3019	0.7323	0.0168361	7.72e-36
41	rs2538470	0.0749643	0.3408	0.232	0.1418	0.0122847	1.05e-09
42	rs259964	0.0713342	0.02	0.2281	0.93	0.0119064	2.08e-09
43	rs2847293	0.166911	0.3593	0.3082	0.2436	0.0158476	6.14e-26
44	rs28999107	0.0856594	-0.1411	0.2617	0.5896	0.0126539	1.29e-11
45	rs2974935	0.0755507	-0.1379	0.2249	0.5397	0.0121937	5.8e-10
46	rs303429	0.0762756	0.1395	0.2308	0.5455	0.0124275	8.38e-10
47	rs34779708	-0.134457	-0.1926	0.2352	0.4128	0.0123872	1.9e-27
48	rs34787213	-0.14973	0.5649	0.3279	0.08497	0.0183059	2.85e-16
49	rs34804116	-0.0939086	-0.2319	0.2321	0.3177	0.0126747	1.27e-13
50	rs35164067	-0.143373	-0.1741	0.2798	0.5338	0.015563	3.19e-20
51	rs35730213	-0.151105	0.0152	0.2502	0.9517	0.0138184	7.84e-28
52	rs36016881	0.108961	0.3978	0.2931	0.1746	0.0170379	1.6e-10
53	rs3776414	-0.0888353	0.2687	0.232	0.2467	0.012297	5.04e-13
54	rs3801810	0.105079	-0.3263	0.2662	0.2204	0.01402	6.63e-14
55	rs4703855	-0.073261	0.0645	0.2454	0.7928	0.0132248	3.03e-08
56	rs4795397	-0.132338	-0.4363	0.225	0.05251	0.0120311	3.84e-28
57	rs4917129	-0.095255	0.5345	0.2279	0.01898	0.0124591	2.08e-14
58	rs559928	-0.099124	-0.0895	0.2862	0.7546	0.0158237	3.75e-10
59	rs56163845	0.091908	-0.1774	0.243	0.4655	0.0134853	9.4e-12
60	rs6074022	-0.0963211	0.2828	0.26	0.2767	0.0137745	2.7e-12
61	rs6111031	-0.282366	-0.2303	0.3379	0.4955	0.018121	9.61e-55
62	rs640466	0.0758092	-0.1822	0.2343	0.4369	0.0124963	1.31e-09
63	rs6456426	-0.0991795	0.3071	0.2281	0.1782	0.0119962	1.37e-16
64	rs6500315	-0.145539	0.1207	0.2704	0.6552	0.0146056	2.18e-23
65	rs6561151	0.147148	-0.4586	0.2711	0.09076	0.0142318	4.68e-25
66	rs6651252	0.149029	0.5845	0.3327	0.07896	0.0183017	3.86e-16
67	rs6738394	0.0777406	-0.0159	0.2315	0.9451	0.011991	8.98e-11
68	rs6738490	-0.226164	-0.2488	0.2288	0.2769	0.0120892	4.26e-78
69	rs6740462	0.099737	0.4585	0.2544	0.07152	0.0141387	1.74e-12
70	rs7015630	0.0842498	0.2476	0.2584	0.3381	0.0137523	9e-10
71	rs714027	0.0894647	0.1284	0.224	0.5666	0.0123006	3.51e-13
72	rs71624119	-0.0923221	-0.2959	0.2732	0.2787	0.0149485	6.57e-10
73	rs7194886	-0.226986	-0.1666	0.2281	0.4652	0.0121749	1.42e-77
74	rs7236492	-0.0996611	0.2113	0.3144	0.5016	0.017342	9.09e-09
75	rs72727394	0.103233	-0.5136	0.2848	0.07128	0.0149661	5.28e-12
76	rs7438704	-0.0839019	-0.0472	0.2355	0.8413	0.0126601	3.42e-11
77	rs7517847	0.335814	0.1223	0.2267	0.5894	0.0124758	1.38e-159
78	rs7608910	-0.120609	-0.1252	0.2307	0.5874	0.0121405	2.95e-23
79	rs76546301	0.225343	-0.1894	0.8485	0.8234	0.0392973	9.79e-09
80	rs76906269	-0.394341	-1.1744	0.8536	0.1689	0.0370279	1.75e-26
81	rs7711427	-0.24803	0.176	0.2318	0.4477	0.0124713	5.16e-88
82	rs7742214	-0.0866616	0.3567	0.2636	0.1759	0.0143212	1.44e-09
83	rs7773324	0.078744	-0.1056	0.2581	0.6825	0.012909	1.06e-09
84	rs7786444	0.112085	0.2787	0.3406	0.4132	0.0183382	9.83e-10
85	rs7848647	-0.141308	-0.209	0.2396	0.3831	0.0129961	1.55e-27
86	rs7969592	0.0731898	-0.045	0.2232	0.8403	0.011991	1.04e-09
87	rs79980175	0.134258	-0.2786	0.328	0.3957	0.0182147	1.7e-13
88	rs8127691	0.123357	-0.0505	0.2291	0.8256	0.0121887	4.48e-24
89	rs915286	0.066645	0.2054	0.2255	0.3625	0.0119708	2.59e-08
90	rs9457247	0.123663	-0.303	0.2266	0.1812	0.0124045	2.08e-23
91	rs9491892	-0.137869	-0.4897	0.3191	0.1249	0.0163762	3.8e-17
92	rs9554587	0.0951561	0.0623	0.2726	0.8192	0.0146501	8.29e-11
93	rs9594766	-0.0735547	0.0002	0.2244	0.9994	0.0121434	1.39e-09
94	rs9889296	-0.143097	0.0813	0.25	0.7451	0.0137815	2.96e-25
fusiform_SA(IBD)	SNP	beta.exposure	beta.outcome	se.outcome	pval.outcome	se.exposure	pval.exposure
1	rs1003342	0.0801818	-2.2002	1.8937	0.2453	0.0101765	3.3e-15
2	rs10142466	0.0580054	2.8091	1.9043	0.1402	0.010146	1.08e-08
3	rs10748781	-0.169179	-0.7539	1.9761	0.7028	0.0100678	2.28e-63
4	rs10758669	-0.148762	-0.02	2.007	0.992	0.0102138	4.7e-48
5	rs10761659	-0.153811	1.595	1.9213	0.4065	0.0100347	4.97e-53
6	rs10800309	0.132111	3.953	2.0131	0.04957	0.010405	6.16e-37
7	rs10878302	0.112429	-2.5494	3.6759	0.488	0.0192561	5.26e-09
8	rs11152949	-0.105057	-3.9068	2.0923	0.06187	0.0106717	7.25e-23
9	rs11230563	-0.081194	-2.709	1.9811	0.1715	0.0105845	1.71e-14
10	rs11236797	0.150864	-2.4926	1.9213	0.1945	0.00996698	9.32e-52
11	rs11641016	0.111288	3.5126	2.3834	0.1405	0.0133908	9.51e-17
12	rs11677953	0.0790564	0.687	1.9828	0.729	0.0100145	2.92e-15
13	rs11691685	0.122467	-0.2106	3.5427	0.9526	0.0187977	7.27e-11
14	rs11713774	-0.0942858	3.1256	2.6442	0.2372	0.0142704	3.92e-11
15	rs11758694	0.107782	-2.1919	3.0994	0.4794	0.0160257	1.75e-11
16	rs11793497	-0.156206	-0.2157	1.9146	0.9103	0.0100483	1.71e-54
17	rs1182188	0.0659028	-0.5732	2.0644	0.7813	0.0108086	1.08e-09
18	rs12103	0.0867354	1.7444	2.789	0.5317	0.0130755	3.28e-11
19	rs12318183	0.109531	-2.1935	1.9423	0.2588	0.01008	1.67e-27
20	rs12411259	0.0669054	-2.2748	2.2392	0.3097	0.0115117	6.18e-09
21	rs1250566	-0.100894	2.0192	2.0711	0.3296	0.0110038	4.77e-20
22	rs12585310	0.0706485	0.9531	2.0905	0.6485	0.0107636	5.25e-11
23	rs1267499	-0.0821443	-3.3747	2.4442	0.1674	0.0125131	5.22e-11
24	rs12722515	-0.0989022	0.1921	2.5628	0.9403	0.0142955	4.57e-12
25	rs1292053	-0.0701035	0.3603	1.9074	0.8502	0.00982936	9.89e-13
26	rs1297258	-0.114524	0.4051	1.9065	0.8317	0.0100654	5.38e-30
27	rs13107612	0.0732561	-2.5783	2.0735	0.2137	0.0108741	1.62e-11
28	rs13204742	0.0916208	0.6979	2.9005	0.8098	0.0147604	5.39e-10
29	rs1363907	0.0815026	1.2427	1.9042	0.514	0.0104086	4.87e-15
30	rs1388585	-0.30489	2.2885	6.7971	0.7363	0.031707	6.85e-22
31	rs1420098	0.0952951	-1.0966	1.9383	0.5716	0.0102776	1.83e-20
32	rs1517352	-0.0778816	-1.3291	1.9918	0.5046	0.0102944	3.87e-14
33	rs1569328	-0.0809722	1.4602	2.5178	0.5619	0.0136766	3.21e-09
34	rs17293632	0.107165	-0.2716	2.2284	0.903	0.0116106	2.71e-20
35	rs17651741	0.0702476	2.6545	2.4213	0.2729	0.0126505	2.81e-08
36	rs17694108	0.0857629	-0.4908	2.258	0.8279	0.0111165	1.21e-14
37	rs17780256	0.083427	2.2057	2.4004	0.3582	0.0125693	3.19e-11
38	rs181826	0.0820444	-0.6946	1.9546	0.7223	0.0104471	4.05e-15
39	rs1847472	-0.0672805	0.2698	1.9905	0.8922	0.0108961	6.63e-10
40	rs2024092	0.106813	-2.3657	2.301	0.3039	0.0121076	1.12e-18
41	rs2050392	0.0691178	1.628	2.0139	0.4189	0.0102921	1.87e-11
42	rs2143178	0.176684	-5.6386	2.5441	0.02667	0.0137017	4.8e-38
43	rs2153283	-0.0859637	1.1668	2.2866	0.6099	0.0127458	1.54e-11
44	rs2266961	0.0906694	1.9022	2.4212	0.4321	0.0123939	2.56e-13
45	rs2270395	0.0778411	-3.2988	2.3263	0.1562	0.0118554	5.17e-11
46	rs2297559	0.0741659	0.315	2.0284	0.8766	0.0110454	1.89e-11
47	rs2395022	0.181635	0.1322	4.6161	0.9772	0.0233963	8.27e-15
48	rs2538470	0.0675599	0.6821	1.9558	0.7273	0.0101646	3e-11
49	rs259964	0.0674584	-1.1832	1.9212	0.538	0.00983488	6.93e-12
50	rs2688608	0.062403	2.0314	1.905	0.2863	0.00988642	2.75e-10
51	rs2836883	-0.168413	1.0976	2.1173	0.6042	0.0115451	3.38e-48
52	rs2847278	-0.144528	2.0265	2.6041	0.4364	0.0132236	8.33e-28
53	rs2974935	0.0687256	-1.5802	1.8937	0.404	0.0100715	8.87e-12
54	rs34779708	-0.106679	0.0314	1.9824	0.9874	0.0102408	2.07e-25
55	rs34804116	-0.0574631	-3.0056	1.9539	0.124	0.0104322	3.62e-08
56	rs35164067	-0.11754	0.9924	2.3553	0.6735	0.0127318	2.66e-20
57	rs35256947	-0.0821647	0.1517	2.205	0.9451	0.0113176	3.87e-13
58	rs35730213	-0.159624	4.0219	2.1087	0.05648	0.0113656	8.33e-45
59	rs36048684	-0.0941465	-2.3296	3.0321	0.4423	0.0159649	3.7e-09
60	rs367569	-0.0958166	-0.9032	2.0959	0.6665	0.011275	1.93e-17
61	rs3776414	-0.0773716	3.9207	1.9517	0.04456	0.0101613	2.65e-14
62	rs3801835	0.064107	1.3761	1.9986	0.4911	0.0106005	1.47e-09
63	rs4692386	-0.0579752	0.249	2.0251	0.9022	0.0101746	1.21e-08
64	rs4703855	-0.0710611	3.1232	2.0661	0.1306	0.0109034	7.16e-11
65	rs4743820	0.0639523	-2.3334	2.0644	0.2583	0.0108526	3.8e-09
66	rs4795397	-0.138343	0.0749	1.8939	0.9685	0.00996661	8.3e-44
67	rs4917129	-0.0794435	0.6312	1.9211	0.7425	0.010256	9.48e-15
68	rs4976646	-0.0730113	2.889	2.0618	0.1611	0.0104794	3.23e-12
69	rs55808324	0.141213	0.1124	3.1427	0.9715	0.016844	5.13e-17
70	rs559928	-0.094388	-1.2201	2.4116	0.6129	0.0129645	3.33e-13
71	rs56167332	0.155855	-1.9307	2.1076	0.3596	0.0104967	7.17e-50
72	rs6058869	0.0556615	-0.4582	1.9262	0.812	0.0100037	2.63e-08
73	rs6074022	-0.0742587	0.5006	2.1865	0.8189	0.0114338	8.32e-11
74	rs6111031	-0.264091	0.0639	2.8427	0.9821	0.0147557	1.23e-71
75	rs62037363	-0.0987549	3.3816	2.0844	0.1047	0.0102618	6.36e-22
76	rs62434177	-0.179105	2.1577	6.3691	0.7348	0.031375	1.14e-08
77	rs6456426	-0.0643405	-1.3246	1.9247	0.4913	0.0099028	8.18e-11
78	rs6466198	-0.0841312	0.6639	1.9941	0.7392	0.0102451	2.18e-16
79	rs648541	0.0648616	1.0859	2.0185	0.5906	0.0106716	1.22e-09
80	rs6500315	-0.0766082	0.0855	2.2745	0.97	0.0118778	1.12e-10
81	rs6561151	0.1	-1.413	2.2879	0.5368	0.0118661	3.53e-17
82	rs6588248	-0.0819867	1.4841	1.8974	0.4341	0.0099185	1.38e-16
83	rs6651252	0.0908484	-2.1418	2.7955	0.4436	0.014833	9.08e-10
84	rs6708373	-0.134178	0.7138	1.9227	0.7105	0.0099341	1.43e-41
85	rs6740462	0.0799597	-1.1274	2.1396	0.5982	0.0116057	5.59e-12
86	rs6745185	-0.0698267	1.4507	2.2768	0.524	0.0115253	1.37e-09
87	rs67643815	-0.0629092	4.5614	1.9595	0.01992	0.0101798	6.42e-10
88	rs6933404	-0.0957518	1.2036	2.3467	0.608	0.0122643	5.84e-15
89	rs7011507	-0.0846011	-3.4279	2.9386	0.2434	0.0150825	2.03e-08
90	rs7015630	0.0627799	-1.7861	2.1736	0.4112	0.0113167	2.9e-08
91	rs71593329	0.0978042	-1.1511	2.3819	0.6289	0.0126731	1.19e-14
92	rs7194886	-0.126026	-1.5377	1.9207	0.4234	0.0100135	2.53e-36
93	rs7240004	0.0665215	-1.1245	2.0313	0.5799	0.0102898	1.01e-10
94	rs7253253	-0.134424	5.9036	4.9939	0.2371	0.02313	6.19e-09
95	rs72634258	0.126877	0.6555	2.4862	0.792	0.0139965	1.25e-19
96	rs72924296	0.0638392	-6.7132	2.2448	0.002784	0.0112629	1.44e-08
97	rs744166	0.100017	-0.2436	1.9036	0.8982	0.0102076	1.15e-22
98	rs7523442	0.124537	-1.9722	1.9024	0.2999	0.00990061	2.76e-36
99	rs7547569	0.6472	2.6388	3.8986	0.4985	0.0232516	1.65e-170
100	rs7608910	-0.126444	1.0015	1.9437	0.6064	0.0100484	2.6e-36
101	rs7657746	0.0868542	1.8368	2.1908	0.4018	0.0118004	1.83e-13
102	rs769177	0.260903	-4.6577	6.5054	0.474	0.0285603	6.53e-20
103	rs7711427	-0.174764	1.3326	1.9478	0.4939	0.0101797	4.63e-66
104	rs7773324	0.061818	0.8975	2.1677	0.6788	0.0106192	5.84e-09
105	rs7848647	-0.13239	0.2105	2.0181	0.9169	0.0106897	3.16e-35
106	rs79980175	0.0953162	0.8595	2.7575	0.7553	0.0148313	1.3e-10
107	rs8127691	0.114259	1.3812	1.9311	0.4745	0.0100818	8.98e-30
108	rs913678	0.0691643	4.0845	2.0829	0.04988	0.0105418	5.35e-11
109	rs941823	-0.0830172	-4.144	2.1958	0.05913	0.0115361	6.19e-13
110	rs9457247	0.089151	1.0296	1.9124	0.5903	0.0102086	2.48e-18
111	rs9557207	0.0878448	2.0537	2.2822	0.3682	0.0120782	3.52e-13
112	rs9889296	-0.104999	-0.5491	2.1064	0.7943	0.0112854	1.35e-20
fusiform_SA(UC)	SNP	beta.exposure	beta.outcome	se.outcome	pval.outcome	se.exposure	pval.exposure
1	rs10185424	0.0965995	1.0161	1.8869	0.5902	0.0125621	1.47e-14
2	rs10748783	-0.164756	-1.7467	1.8996	0.3578	0.0126394	7.73e-39
3	rs10758669	-0.143218	-0.02	2.007	0.992	0.0128828	1.04e-28
4	rs10761659	-0.117315	1.595	1.9213	0.4065	0.0126238	1.5e-20
5	rs1077773	0.0721282	3.51	1.9277	0.06863	0.012398	5.96e-09
6	rs10870077	0.135741	0.0051	1.9226	0.9979	0.0126242	5.77e-27
7	rs11083840	-0.0691316	1.8021	1.9769	0.362	0.0125262	3.41e-08
8	rs111830527	-0.192324	-4.6816	4.1746	0.2621	0.0292804	5.09e-11
9	rs11230563	-0.0750666	-2.709	1.9811	0.1715	0.0133556	1.9e-08
10	rs11641184	0.0780232	-0.9167	1.9249	0.6339	0.0124939	4.24e-10
11	rs11676348	0.0744362	1.5307	1.9387	0.4298	0.0124232	2.08e-09
12	rs1182188	0.107615	-0.5732	2.0644	0.7813	0.0137507	5.03e-15
13	rs12103	0.0995588	1.7444	2.789	0.5317	0.0162944	9.96e-10
14	rs12132349	-0.166942	3.9903	2.1007	0.05749	0.0143783	3.64e-31
15	rs12318183	0.162178	-2.1935	1.9423	0.2588	0.0126604	1.44e-37
16	rs12718244	0.0717762	1.0335	1.921	0.5906	0.0126545	1.41e-08
17	rs12720356	-0.153279	0.788	3.4813	0.8209	0.0227683	1.67e-11
18	rs1297256	-0.10106	0.3366	1.9067	0.8599	0.0127351	2.1e-15
19	rs13136827	0.111814	1.9653	2.5488	0.4407	0.0176452	2.35e-10
20	rs13255292	-0.075463	0.2352	2.042	0.9083	0.0137225	3.82e-08
21	rs17694108	0.0958444	-0.4908	2.258	0.8279	0.0139396	6.17e-12
22	rs17780256	0.115389	2.2057	2.4004	0.3582	0.0160316	6.13e-13
23	rs2395022	0.183896	0.1322	4.6161	0.9772	0.029166	2.88e-10
24	rs2836883	-0.227134	1.0976	2.1173	0.6042	0.0147424	1.47e-53
25	rs34659678	0.209947	-4.8889	3.9739	0.2186	0.0250948	5.95e-17
26	rs35223180	-0.141003	-1.3665	2.4938	0.5837	0.0175766	1.04e-15
27	rs36070529	-0.091704	1.1895	2.3826	0.6176	0.0160211	1.04e-08
28	rs3774937	-0.099276	0.5581	2.0191	0.7822	0.0131621	4.61e-14
29	rs3776414	-0.0704798	3.9207	1.9517	0.04456	0.0128464	4.1e-08
30	rs4366152	-0.120371	-0.1795	2.0246	0.9293	0.0135814	7.8e-19
31	rs4456788	-0.102758	-1.5867	1.937	0.4127	0.0127344	7.07e-16
32	rs4656958	-0.0824158	-0.2549	2.0297	0.9	0.0138702	2.82e-09
33	rs4676410	0.142022	-2.0214	2.5667	0.431	0.0157426	1.85e-19
34	rs4728142	0.0969671	-2.0713	1.8956	0.2745	0.0126655	1.92e-14
35	rs4743820	0.0809228	-2.3334	2.0644	0.2583	0.0137572	4.05e-09
36	rs4747886	0.0738479	-1.8577	1.9221	0.3338	0.0128701	9.58e-09
37	rs4795397	-0.139853	0.0749	1.8939	0.9685	0.012577	1.01e-28
38	rs4812833	0.103346	2.1217	1.994	0.2873	0.0125571	1.87e-16
39	rs483905	0.0849927	3.4393	2.0556	0.0943	0.0135107	3.16e-10
40	rs4947328	-0.239455	-3.6357	7.296	0.6183	0.038129	3.38e-10
41	rs4973341	0.073473	1.4857	2.0527	0.4692	0.0131405	2.25e-08
42	rs4976646	-0.0787748	2.889	2.0618	0.1611	0.0132165	2.52e-09
43	rs55808324	0.127209	0.1124	3.1427	0.9715	0.021035	1.47e-09
44	rs56167332	0.141368	-1.9307	2.1076	0.3596	0.0131737	7.27e-27
45	rs5752986	-0.0813752	2.6557	2.1749	0.2221	0.0142747	1.19e-08
46	rs59418206	0.0735513	0.1163	1.9857	0.9533	0.012978	1.45e-08
47	rs6111031	-0.260863	0.0639	2.8427	0.9821	0.0190685	1.33e-42
48	rs61893460	0.121119	-2.7166	1.9131	0.1556	0.0125424	4.6e-22
49	rs6426833	0.232387	-1.9531	1.8836	0.2998	0.0125836	3.77e-76
50	rs6466198	-0.133923	0.6639	1.9941	0.7392	0.0128457	1.9e-25
51	rs661054	0.124858	1.1098	2.0189	0.5825	0.0135529	3.18e-20
52	rs6920220	0.146936	-1.3962	2.3299	0.549	0.015222	4.78e-22
53	rs7240004	0.0823655	-1.1245	2.0313	0.5799	0.013018	2.5e-10
54	rs7404095	-0.0717686	-1.5754	1.9339	0.4153	0.0126826	1.52e-08
55	rs7547569	0.495701	2.6388	3.8986	0.4985	0.0291648	8.71e-65
56	rs7608910	-0.127099	1.0015	1.9437	0.6064	0.0126851	1.25e-23
57	rs76546301	0.26496	11.195	7.1327	0.1165	0.0410174	1.05e-10
58	rs76904798	0.104624	-4.2716	2.6987	0.1135	0.0176013	2.78e-09
59	rs7711427	-0.088938	1.3326	1.9478	0.4939	0.0127983	3.67e-12
60	rs7738430	-0.367964	2.7753	6.4109	0.6651	0.0340763	3.51e-27
61	rs79045992	0.118093	-1.0158	4.3126	0.8138	0.02083	1.43e-08
62	rs913678	0.0757579	4.0845	2.0829	0.04988	0.013301	1.23e-08
63	rs941823	-0.108669	-4.144	2.1958	0.05913	0.0146906	1.39e-13
64	rs9611131	0.142696	-5.8243	2.6742	0.02941	0.0181548	3.84e-15
65	rs9891119	0.0895467	-0.3559	1.9666	0.8564	0.0133101	1.72e-11
66	rs9941524	-0.0977156	2.3605	1.975	0.232	0.0127881	2.15e-14
fusiform_SA(CD)	SNP	beta.exposure	beta.outcome	se.outcome	pval.outcome	se.exposure	pval.exposure
1	rs10748781	-0.183963	-0.7539	1.9761	0.7028	0.0121813	1.57e-51
2	rs10758669	-0.14975	-0.02	2.007	0.992	0.012299	4.19e-34
3	rs10798069	-0.070387	0.8221	1.8822	0.6623	0.0119822	4.25e-09
4	rs10800309	0.0904086	3.953	2.0131	0.04957	0.0126389	8.48e-13
5	rs10878302	0.15677	-2.5494	3.6759	0.488	0.023765	4.2e-11
6	rs11117431	0.14927	3.6495	2.3859	0.1261	0.0164404	1.09e-19
7	rs11152949	-0.133849	-3.9068	2.0923	0.06187	0.0128549	2.18e-25
8	rs11159833	0.155227	-1.4857	3.2305	0.6456	0.0207601	7.59e-14
9	rs11236797	0.180737	-2.4926	1.9213	0.1945	0.0120572	8.54e-51
10	rs11691685	0.157687	-0.2106	3.5427	0.9526	0.0233162	1.35e-11
11	rs11713774	-0.132662	3.1256	2.6442	0.2372	0.0171654	1.09e-14
12	rs11793497	-0.168922	-0.2157	1.9146	0.9103	0.0121801	9.8e-44
13	rs12411259	0.134364	-2.2748	2.2392	0.3097	0.0137443	1.43e-22
14	rs1250573	-0.141693	2.1178	2.0821	0.3091	0.0134477	5.86e-26
15	rs1267501	-0.0871787	-2.9473	2.4593	0.2308	0.0151984	9.69e-09
16	rs12694846	-0.115366	0.1498	2.2057	0.9459	0.0136242	2.5e-17
17	rs1292053	-0.0911854	0.3603	1.9074	0.8502	0.0118917	1.75e-14
18	rs12949918	0.104177	-0.1088	1.9241	0.9549	0.0123587	3.47e-17
19	rs1297258	-0.127246	0.4051	1.9065	0.8317	0.0122169	2.11e-25
20	rs13001325	-0.122687	0.7313	1.959	0.7089	0.0125708	1.68e-22
21	rs1363907	0.102575	1.2427	1.9042	0.514	0.0125984	3.89e-16
22	rs1517352	-0.0800097	-1.3291	1.9918	0.5046	0.0124517	1.31e-10
23	rs1569328	-0.109215	1.4602	2.5178	0.5619	0.0167191	6.47e-11
24	rs1646019	-0.111379	-0.4281	2.0607	0.8354	0.013383	8.62e-17
25	rs17129991	-0.284461	-5.8807	7.4264	0.4284	0.0450901	2.81e-10
26	rs17293632	0.128384	-0.2716	2.2284	0.903	0.0139601	3.7e-20
27	rs17388425	0.157253	1.3058	2.673	0.6252	0.0172142	6.54e-20
28	rs17694108	0.0795895	-0.4908	2.258	0.8279	0.0134523	3.29e-09
29	rs181826	0.0995948	-0.6946	1.9546	0.7223	0.0127047	4.53e-15
30	rs1847472	-0.0853854	0.2698	1.9905	0.8922	0.0132299	1.09e-10
31	rs1896707	0.277596	-0.5576	3.4492	0.8716	0.0196734	3.29e-45
32	rs2024092	0.147664	-2.3657	2.301	0.3039	0.0143378	7.12e-25
33	rs212388	-0.102377	-0.1934	1.9497	0.921	0.0124319	1.79e-16
34	rs2153283	-0.108804	1.1668	2.2866	0.6099	0.0155227	2.39e-12
35	rs2227551	0.0994456	0.893	2.12	0.6736	0.0137489	4.72e-13
36	rs2266961	0.108108	1.9022	2.4212	0.4321	0.0149511	4.8e-13
37	rs2270395	0.124328	-3.2988	2.3263	0.1562	0.0144786	8.93e-18
38	rs2284553	-0.103192	0.8593	1.9696	0.6626	0.0123247	5.63e-17
39	rs2395022	0.177152	0.1322	4.6161	0.9772	0.0281552	3.13e-10
40	rs2413583	-0.210407	5.3741	2.5416	0.03448	0.0168361	7.72e-36
41	rs2538470	0.0749643	0.6821	1.9558	0.7273	0.0122847	1.05e-09
42	rs259964	0.0713342	-1.1832	1.9212	0.538	0.0119064	2.08e-09
43	rs2847293	0.166911	-1.7099	2.5965	0.5102	0.0158476	6.14e-26
44	rs28999107	0.0856594	-3.2865	2.2117	0.1373	0.0126539	1.29e-11
45	rs2974935	0.0755507	-1.5802	1.8937	0.404	0.0121937	5.8e-10
46	rs303429	0.0762756	1.0575	1.9442	0.5865	0.0124275	8.38e-10
47	rs34779708	-0.134457	0.0314	1.9824	0.9874	0.0123872	1.9e-27
48	rs34787213	-0.14973	-2.5892	2.7569	0.3477	0.0183059	2.85e-16
49	rs34804116	-0.0939086	-3.0056	1.9539	0.124	0.0126747	1.27e-13
50	rs35164067	-0.143373	0.9924	2.3553	0.6735	0.015563	3.19e-20
51	rs35730213	-0.151105	4.0219	2.1087	0.05648	0.0138184	7.84e-28
52	rs36016881	0.108961	-0.681	2.4717	0.7829	0.0170379	1.6e-10
53	rs3776414	-0.0888353	3.9207	1.9517	0.04456	0.012297	5.04e-13
54	rs3801810	0.105079	3.0452	2.2355	0.1731	0.01402	6.63e-14
55	rs4703855	-0.073261	3.1232	2.0661	0.1306	0.0132248	3.03e-08
56	rs4795397	-0.132338	0.0749	1.8939	0.9685	0.0120311	3.84e-28
57	rs4917129	-0.095255	0.6312	1.9211	0.7425	0.0124591	2.08e-14
58	rs559928	-0.099124	-1.2201	2.4116	0.6129	0.0158237	3.75e-10
59	rs56163845	0.091908	0.9494	2.0445	0.6424	0.0134853	9.4e-12
60	rs6074022	-0.0963211	0.5006	2.1865	0.8189	0.0137745	2.7e-12
61	rs6111031	-0.282366	0.0639	2.8427	0.9821	0.018121	9.61e-55
62	rs640466	0.0758092	-0.3085	1.9729	0.8757	0.0124963	1.31e-09
63	rs6456426	-0.0991795	-1.3246	1.9247	0.4913	0.0119962	1.37e-16
64	rs6500315	-0.145539	0.0855	2.2745	0.97	0.0146056	2.18e-23
65	rs6561151	0.147148	-1.413	2.2879	0.5368	0.0142318	4.68e-25
66	rs6651252	0.149029	-2.1418	2.7955	0.4436	0.0183017	3.86e-16
67	rs6738394	0.0777406	0.0651	1.9512	0.9734	0.011991	8.98e-11
68	rs6738490	-0.226164	0.6978	1.9312	0.7179	0.0120892	4.26e-78
69	rs6740462	0.099737	-1.1274	2.1396	0.5982	0.0141387	1.74e-12
70	rs7015630	0.0842498	-1.7861	2.1736	0.4112	0.0137523	9e-10
71	rs714027	0.0894647	-2.2058	1.8875	0.2425	0.0123006	3.51e-13
72	rs71624119	-0.0923221	0.0517	2.303	0.9821	0.0149485	6.57e-10
73	rs7194886	-0.226986	-1.5377	1.9207	0.4234	0.0121749	1.42e-77
74	rs7236492	-0.0996611	-1.6519	2.6471	0.5326	0.017342	9.09e-09
75	rs72727394	0.103233	2.5355	2.4031	0.2914	0.0149661	5.28e-12
76	rs7438704	-0.0839019	-1.3482	1.9855	0.4971	0.0126601	3.42e-11
77	rs7517847	0.335814	-2.3176	1.9067	0.2242	0.0124758	1.38e-159
78	rs7608910	-0.120609	1.0015	1.9437	0.6064	0.0121405	2.95e-23
79	rs76546301	0.225343	11.195	7.1327	0.1165	0.0392973	9.79e-09
80	rs76906269	-0.394341	3.7955	7.1595	0.596	0.0370279	1.75e-26
81	rs7711427	-0.24803	1.3326	1.9478	0.4939	0.0124713	5.16e-88
82	rs7742214	-0.0866616	2.3421	2.2192	0.2912	0.0143212	1.44e-09
83	rs7773324	0.078744	0.8975	2.1677	0.6788	0.012909	1.06e-09
84	rs7786444	0.112085	2.0277	2.8658	0.4792	0.0183382	9.83e-10
85	rs7848647	-0.141308	0.2105	2.0181	0.9169	0.0129961	1.55e-27
86	rs7969592	0.0731898	-1.1627	1.8786	0.536	0.011991	1.04e-09
87	rs79980175	0.134258	0.8595	2.7575	0.7553	0.0182147	1.7e-13
88	rs8127691	0.123357	1.3812	1.9311	0.4745	0.0121887	4.48e-24
89	rs915286	0.066645	0.8069	1.9005	0.6711	0.0119708	2.59e-08
90	rs9457247	0.123663	1.0296	1.9124	0.5903	0.0124045	2.08e-23
91	rs9491892	-0.137869	-0.1684	2.6881	0.95	0.0163762	3.8e-17
92	rs9554587	0.0951561	1.5883	2.2968	0.4892	0.0146501	8.29e-11
93	rs9594766	-0.0735547	-0.6612	1.8916	0.7267	0.0121434	1.39e-09
94	rs9889296	-0.143097	-0.5491	2.1064	0.7943	0.0137815	2.96e-25
inferiorparietal_SA(IBD)	SNP	beta.exposure	beta.outcome	se.outcome	pval.outcome	se.exposure	pval.exposure
1	rs1003342	0.0801818	3.4414	3.2312	0.2869	0.0101765	3.3e-15
2	rs10142466	0.0580054	-0.2714	3.2517	0.9335	0.010146	1.08e-08
3	rs10748781	-0.169179	3.1669	3.3741	0.3479	0.0100678	2.28e-63
4	rs10758669	-0.148762	1.819	3.427	0.5956	0.0102138	4.7e-48
5	rs10761659	-0.153811	1.1298	3.2782	0.7304	0.0100347	4.97e-53
6	rs10800309	0.132111	-1.5686	3.4437	0.6487	0.010405	6.16e-37
7	rs10878302	0.112429	-1.6691	6.2936	0.7909	0.0192561	5.26e-09
8	rs11152949	-0.105057	-3.5809	3.5731	0.3163	0.0106717	7.25e-23
9	rs11230563	-0.081194	0.7286	3.382	0.8294	0.0105845	1.71e-14
10	rs11236797	0.150864	-9.0573	3.2789	0.005739	0.00996698	9.32e-52
11	rs11641016	0.111288	1.4434	4.0671	0.7227	0.0133908	9.51e-17
12	rs11677953	0.0790564	0.6609	3.3749	0.8447	0.0100145	2.92e-15
13	rs11691685	0.122467	-3.7819	6.0335	0.5308	0.0187977	7.27e-11
14	rs11713774	-0.0942858	6.1917	4.5178	0.1705	0.0142704	3.92e-11
15	rs11758694	0.107782	8.938	5.2712	0.08996	0.0160257	1.75e-11
16	rs11793497	-0.156206	7.0792	3.2701	0.0304	0.0100483	1.71e-54
17	rs1182188	0.0659028	-3.3639	3.5248	0.3399	0.0108086	1.08e-09
18	rs12103	0.0867354	-1.6692	4.7558	0.7256	0.0130755	3.28e-11
19	rs12318183	0.109531	-2.1845	3.3154	0.51	0.01008	1.67e-27
20	rs12411259	0.0669054	-2.8242	3.821	0.4598	0.0115117	6.18e-09
21	rs1250566	-0.100894	-1.1871	3.5365	0.7371	0.0110038	4.77e-20
22	rs12585310	0.0706485	1.8395	3.5737	0.6067	0.0107636	5.25e-11
23	rs1267499	-0.0821443	-2.2062	4.1756	0.5973	0.0125131	5.22e-11
24	rs12722515	-0.0989022	6.8461	4.3818	0.1182	0.0142955	4.57e-12
25	rs1292053	-0.0701035	1.8711	3.2585	0.5658	0.00982936	9.89e-13
26	rs1297258	-0.114524	0.6327	3.2544	0.8458	0.0100654	5.38e-30
27	rs13107612	0.0732561	-8.5626	3.5394	0.01555	0.0108741	1.62e-11
28	rs13204742	0.0916208	6.5375	4.9641	0.1879	0.0147604	5.39e-10
29	rs1363907	0.0815026	-7.0759	3.2504	0.02948	0.0104086	4.87e-15
30	rs1388585	-0.30489	0.5473	11.7563	0.9629	0.031707	6.85e-22
31	rs1420098	0.0952951	-1.8808	3.3101	0.5699	0.0102776	1.83e-20
32	rs1517352	-0.0778816	4.0321	3.3966	0.2352	0.0102944	3.87e-14
33	rs1569328	-0.0809722	8.5963	4.2932	0.04525	0.0136766	3.21e-09
34	rs17293632	0.107165	3.6042	3.8076	0.3439	0.0116106	2.71e-20
35	rs17651741	0.0702476	4.9726	4.1281	0.2284	0.0126505	2.81e-08
36	rs17694108	0.0857629	-2.89	3.8602	0.4541	0.0111165	1.21e-14
37	rs17780256	0.083427	-0.131	4.1027	0.9745	0.0125693	3.19e-11
38	rs181826	0.0820444	-4.303	3.3339	0.1968	0.0104471	4.05e-15
39	rs1847472	-0.0672805	-1.6656	3.397	0.6239	0.0108961	6.63e-10
40	rs2024092	0.106813	-3.8701	3.9283	0.3245	0.0121076	1.12e-18
41	rs2050392	0.0691178	-0.9878	3.4402	0.774	0.0102921	1.87e-11
42	rs2143178	0.176684	-5.8169	4.3432	0.1805	0.0137017	4.8e-38
43	rs2153283	-0.0859637	-0.4	3.9025	0.9184	0.0127458	1.54e-11
44	rs2266961	0.0906694	6.1114	4.1358	0.1395	0.0123939	2.56e-13
45	rs2270395	0.0778411	-0.2081	3.9681	0.9582	0.0118554	5.17e-11
46	rs2297559	0.0741659	1.5941	3.4635	0.6453	0.0110454	1.89e-11
47	rs2395022	0.181635	-3.7427	7.8772	0.6347	0.0233963	8.27e-15
48	rs2538470	0.0675599	-0.0666	3.3366	0.9841	0.0101646	3e-11
49	rs259964	0.0674584	-3.2017	3.2758	0.3284	0.00983488	6.93e-12
50	rs2688608	0.062403	0.2101	3.2565	0.9486	0.00988642	2.75e-10
51	rs2836883	-0.168413	4.1079	3.612	0.2554	0.0115451	3.38e-48
52	rs2847278	-0.144528	0.2145	4.4445	0.9615	0.0132236	8.33e-28
53	rs2974935	0.0687256	-2.0021	3.2294	0.5353	0.0100715	8.87e-12
54	rs34779708	-0.106679	0.009	3.382	0.9979	0.0102408	2.07e-25
55	rs34804116	-0.0574631	5.5803	3.3303	0.09382	0.0104322	3.62e-08
56	rs35164067	-0.11754	-5.6121	4.0231	0.163	0.0127318	2.66e-20
57	rs35256947	-0.0821647	0.201	3.755	0.9573	0.0113176	3.87e-13
58	rs35730213	-0.159624	5.4339	3.594	0.1306	0.0113656	8.33e-45
59	rs36048684	-0.0941465	4.2012	5.1622	0.4157	0.0159649	3.7e-09
60	rs367569	-0.0958166	-1.6363	3.5816	0.6478	0.011275	1.93e-17
61	rs3776414	-0.0773716	-1.0922	3.3328	0.7431	0.0101613	2.65e-14
62	rs3801835	0.064107	5.9231	3.4094	0.08233	0.0106005	1.47e-09
63	rs4692386	-0.0579752	6.1091	3.4601	0.07747	0.0101746	1.21e-08
64	rs4703855	-0.0710611	2.3462	3.5283	0.5061	0.0109034	7.16e-11
65	rs4743820	0.0639523	-4.2762	3.5281	0.2255	0.0108526	3.8e-09
66	rs4795397	-0.138343	2.9071	3.2366	0.3691	0.00996661	8.3e-44
67	rs4917129	-0.0794435	-1.1411	3.2826	0.7281	0.010256	9.48e-15
68	rs4976646	-0.0730113	2.6015	3.5172	0.4595	0.0104794	3.23e-12
69	rs55808324	0.141213	-3.3658	5.3841	0.5319	0.016844	5.13e-17
[truncated: 36,035 more rows]

## Sheet: S7
Table S7. Significant and suggestive causal effects of IBD, UC, CD on the cortical structure
Exposure	Outcome	Results of Mendelian randomization analyses					Results of heterogeneity analyses	Results of pleiotropy analyses	Power
		Method	Beta	95%CI	P-value	SE	P-value from Cochran's Q test	P-value for MR-Egger intercept
Inflammatory Bowel Disease	SA of inferior parietal with global adjusted	MR Egger	-11.315	(-27.856,5.224)	0.183	8.439	0.178	0.71	1
		Weighted median	-5.839	(-15.886,4.207)	0.255	5.126
		Inverse variance weighted	-8.472	(-15.465,-1.478)	0.017	3.568
		Simple mode	-3.212	(-28.508,22.083)	0.8	12.906
		weighted mode	-3.212	(-19.233,12.808)	0.695	8.174
	TH of frontal pole with global adjusted	MR Egger	-0.002	(-0.010,0.006)	0.629	0.004	0.253	0.563	1
		Weighted median	-0.006	(-0.011,0.000)	0.038	0.003
		Inverse variance weighted	-0.004	(-0.008,-0.001)	0.017	0.002
		Simple mode	-0.001	(-0.013,0.010)	0.787	0.006
		weighted mode	-0.004	(-0.011,0.003)	0.245	0.003
	TH of postcentral with global adjusted	MR Egger	0	(-0.003,0.004)	0.811	0.002	0.001	0.443	1
		Weighted median	0.001	(-0.001,0.003)	0.351	0.001
		Inverse variance weighted	0.002	(0.000,0.003)	0.027	0.001
		Simple mode	0.003	(-0.002,0.008)	0.25	0.002
		weighted mode	0.001	(-0.002,0.004)	0.65	0.001
Ulcerative Colitis	SA of inferior parietal with global adjusted	MR Egger	-8.753	(-27.500,9.994)	0.364	9.565	0.423	0.962	1
		Weighted median	-9.469	(-21.099,2.161)	0.11	5.934
		Inverse variance weighted	-8.339	(-15.997,-0.681)	0.033	3.907
		Simple mode	-7.654	(-30.651,15.343)	0.517	11.733
		Weighted mode	-7.129	(-23.929,9.670)	0.409	8.571
	SA of inferior parietal without global adjusted	MR Egger	-11.563	(-38.035,14.908)	0.395	13.506	0.572	0.981	1
		Weighted median	-9.988	(-26.929,6.952)	0.248	8.643
		Inverse variance weighted	-11.86	(-22.763,-0.956)	0.033	5.563
		Simple mode	-4.087	(-37.101,28.926)	0.809	16.843
		Weighted mode	-0.365	(-22.987,22.258)	0.975	11.542
Crohn's Disease	SA of inferior parietal with global adjusted	MR Egger	-3.593	(-18.736,11.549)	0.643	7.726	0.672	0.684	1
		Weighted median	-6.459	(-16.510,3.592)	0.208	5.128
		Inverse variance weighted	-6.497	(-12.384,-0.610)	0.03	3.003
		Simple mode	-10.131	(-32.350,12.086)	0.374	11.336
		Weighted mode	-6.525	(-21.542,8.492)	0.397	7.662
	SA of inferior temporal with global adjusted	MR Egger	-6.031	(-17.388,5.326)	0.301	5.794	0.054	0.871	1
		Weighted median	-5.24	(-11.905,1.424)	0.123	3.4
		Inverse variance weighted	-5.163	(-9.554,-0.773)	0.021	2.24
		Simple mode	-3.869	(-17.294,9.555)	0.573	6.849
		Weighted mode	-5.761	(-15.457,3.934)	0.247	4.947
	SA of temporal pole with global adjusted	MR Egger	-2.276	(-3.971,-0.581)	0.01	0.865	0.478	0.099	1
		Weighted median	-1.136	(-2.216,-0.057)	0.039	0.551
		Inverse variance weighted	-0.946	(-1.605,-0.288)	0.005	0.336
		Simple mode	-1.82	(-3.905,0.265)	0.091	1.064
		Weighted mode	-1.129	(-2.557,0.298)	0.124	0.728
	TH of caudal middle frontal with global adjusted	MR Egger	0.001	(-0.002,0.005)	0.439	0.002	0.873	0.993	1
		Weighted median	0.002	(0.000,0.004)	0.121	0.001
		Inverse variance weighted	0.001	(0.000,0.003)	0.05	0.001
		Simple mode	0.003	(-0.001,0.006)	0.169	0.002
		Weighted mode	0.002	(0.000,0.004)	0.139	0.001
	TH of lateral orbitofrontal with global adjusted	MR Egger	-0.002	(-0.006,-0.002)	0.368	0.002	0.144	0.927	1
		Weighted median	-0.002	(-0.005,0.001)	0.15	0.001
		Inverse variance weighted	-0.002	(-0.004,0.000)	0.033	0.001
		Simple mode	-0.004	(-0.011,0.002)	0.167	0.003
		Weighted mode	-0.002	(-0.006,0.002)	0.317	0.002
	TH of superior frontal with global adjusted	MR Egger	0.001	(-0.002,0.005)	0.48	0.002	<0.001	0.947	1
		Weighted median	0.001	(0.000,0.003)	0.114	0.001
		Inverse variance weighted	0.001	(0.000,0.003)	0.05	0.001
		Simple mode	0.002	(-0.002,0.006)	0.45	0.002
		Weighted mode	0.001	(-0.001,0.004)	0.228	0.001
	SA of temporal pole without global adjusted	MR Egger	-1.96	(-3.857,-0.064)	0.046	0.967	0.287	0.377	1
		Weighted median	-0.721	(-1.929,0.487)	0.242	0.616
		Inverse variance weighted	-1.005	(-1.743,-0.268)	0.007	0.376
		Simple mode	-1.268	(-3.645,1.108)	0.298	1.212
		Weighted mode	-0.671	(-2.322,0.980)	0.428	0.842

## Sheet: S8
Table S8. Correspondence between mediator SNPs and genes
SNP	Gene with highest V2G score	Nearest gene
rs1003342	ASCC2	LIF
rs10142466	ZFP36L1	ZFP36L1
rs10748781	NKX2-3	NKX2-3
rs10758669	JAK2	JAK2
rs10761659	ADO	ADO
rs10800309	FCGR2A	FCGR2A
rs10878302	LRRK2	LRRK2
rs11152949	PRDM1	PRDM1
rs11230563	CD6	CD6
rs11236797	LRRC32	LRRC32
rs11641016	IRF8	IRF8
rs11677953	TMBIM1	GPBAR1
rs11691685	ZEB2	ZEB2
rs11713774	SATB1	SATB1
rs11758694	REV3L	TRAF3IP2
rs11793497	CARD9	CARD9
rs1182188	GNA12	GNA12
rs12103	SDF4	ACAP3
rs12318183	MDM1	IFNG
rs12411259	TNFSF18	TNFSF18
rs1250566	ZMIZ1	PPIF
rs12585310	RASL11A	GPR12
rs1267499	JARID2	JARID2
rs12722515	IL2RA	IL2RA
rs1292053	RNFT1	TUBD1
rs1297258	NRIP1	USP25
rs13107612	BANK1	BANK1
rs13204742	THEMIS	THEMIS
rs1363907	ERAP2	LNPEP
rs1388585	LRRK2	SLC2A13
rs1420098	IL1RL1	IL18RAP
rs1517352	STAT4	STAT1
rs1569328	FOS	FOS
rs17293632	SMAD3	SMAD3
rs17651741	RASGRP1	RASGRP1
rs17694108	CEBPG	SLC7A10
rs17780256	SLC39A11	SLC39A11
rs181826	NDFIP1	NDFIP1
rs1847472	BACH2	BACH2
rs2024092	SBNO2	GPX4
rs2050392	MAP3K8	MTPAP
rs2143178	PDGFB	PDGFB
rs2153283	CISD1	IPMK
rs2266961	UBE2L3	RIMBP3C
rs2270395	NKD1	CYLD
rs2297559	ITLN1	ITLN1
rs2395022	SMURF1	SMURF1
rs2538470	C7orf33	C7orf33
rs259964	EDN3	EDN3
rs2688608	PLAU	PLAU
rs2836883	ETS2	PSMG1
rs2847278	PTPN2	CEP76
rs2974935	THBS3	THBS3
rs34779708	CREM	CUL2
rs34804116	TMEM171	TMEM174
rs35164067	ICAM5	PDE4A
rs35256947	SP140	SP140L
rs35730213	INAVA	INAVA
rs36048684	UBLCP1	IL12B
rs367569	RMI2	PRM3
rs3776414	DAP	DAP
rs3801835	SKAP2	SKAP2
rs4692386	RBPJ	RBPJ
rs4703855	ZNF366	MRPS27
rs4743820	AUH	AUH
rs4795397	GSDMB	ZPBP2
rs4917129	IKZF1	IKZF1
rs4976646	RGS14	RGS14
rs55808324	GALC	GALC
rs559928	RPS6KA4	RPS6KA4
rs56167332	IL12B	IL12B
rs6058869	DNMT3B	DNMT3B
rs6074022	CD40	CD40
rs6111031	SIRPG	SIRPG
rs62434177	TNFAIP3	TNFAIP3
rs6456426	SOX4	SOX4
rs6466198	DLD	SLC26A3
rs648541	NXPE1	NXPE1
rs6500315	BRD7	NKD1
rs6561151	CCDC122	CCDC122
rs6588248	IL23R	C1orf141
rs6651252	*	MYC
rs6708373	ATG16L1	SAG
rs6740462	SPRED2	SPRED2
rs6745185	AQP12A	AQP12B
rs67643815	CD226	CD226
rs6933404	OLIG3	OLIG3
rs7011507	UBE2V2	UBE2V2
rs7015630	RIPK2	OSGIN2
rs71593329	UBLCP1	RNF145
rs7194886	SNX20	NOD2
rs7240004	SMAD7	SMAD7
rs7253253	SLC44A2	SLC44A2
rs72634258	PARK7	ERRFI1
rs72924296	*	SATB2
rs744166	STAT3	STAT3
rs7523442	OTUD3	RNF186
rs7547569	IL23R	C1orf141
rs7608910	SANBR	PEX13
rs7657746	KIAA1109	KIAA1109
rs769177	DDX39B	LTB
rs7711427	PTGER4	PTGER4
rs7773324	DUSP22	IRF4
rs7848647	TNFSF8	TNFSF15
rs79980175	PTGER4	PTGER4
rs8127691	ICOSLG	ICOSLG
rs913678	CEBPB	CEBPB
rs941823	FOXO1	FOXO1
rs9457247	RNASET2	CEP43
rs9557207	GPR18	TM9SF2
rs9889296	CCL2	CCL2
rs34856868	BTBD8	BTBD8
rs10185424	IL1R2	IL1R1
rs10748783	NKX2-3	NKX2-3
rs1077773	AHR	AHR
rs10870077	CARD9	CARD9
rs11083840	PTGIR	PTGIR
rs111830527	ZBTB40	ZBTB40
rs11641184	LITAF	LITAF
rs11676348	CXCR2	CXCR2
rs12132349	INAVA	INAVA
rs12718244	SPATA48	ZPBP
rs12720356	TYK2	ICAM3
rs1297256	NRIP1	USP25
rs13136827	KIAA1109	KIAA1109
rs13255292	MYC	MYC
rs34659678	REV3L	TRAF3IP2
rs35223180	PARK7	ERRFI1
rs36070529	UBLCP1	RNF145
rs3774937	NFKB1	NFKB1
rs4366152	TNFSF15	TNFSF15
rs4456788	ICOSLG	ICOSLG
rs4656958	ITLN1	ITLN1
rs4676410	GPR35	GPR35
rs4728142	IRF5	IRF5
rs4747886	IL2RA	PFKFB3
rs4812833	TTPAL	TTPAL
rs483905	CCDC82	MAML2
rs4947328	LST1	NCR3
rs4973341	CCL20	CCL20
rs5752986	ASCC2	MTMR3
rs59418206	CREM	CREM
rs61893460	LRRC32	LRRC32
rs6426833	OTUD3	RNF186
rs661054	NXPE1	NXPE1
rs6920220	TNFAIP3	TNFAIP3
rs7404095	PRKCB	PRKCB
rs76546301	FIGNL1	FIGNL1
rs76904798	LRRK2	LRRK2
rs7738430	DDX39B	DDX39B
rs79045992	PRMT7	SMPD3
rs9611131	PDGFB	PDGFB
rs9891119	STAT3	STAT3
rs9941524	*	PLCL1
rs10798069	PLA2G4A	PLA2G4A
rs11117431	IRF8	IRF8
rs11159833	GALC	GPR65
rs1250573	ZMIZ1	PPIF
rs1267501	*	JARID2
rs12694846	SP140	SP140L
rs12949918	STAT3	STAT3
rs13001325	IL1RL1	IL18R1
rs1646019	RMI2	TNP2
rs17129991	SLC35D1	SERBP1
rs17388425	UBLCP1	IL12B
rs1896707	IRGM	IRGM
rs212388	TAGAP	TAGAP
rs2227551	PLAU	PLAU
rs2284553	TMEM50B	IFNGR2
rs2413583	PDGFB	PDGFB
rs2847293	PTPN2	CEP76
rs28999107	LTBR	SCNN1A
rs303429	MAP3K8	MAP3K8
rs34787213	CD6	CD6
rs36016881	PARK7	ERRFI1
rs3801810	SKAP2	SKAP2
rs640466	LSM14A	LSM14A
rs6738394	TMBIM1	GPBAR1
rs6738490	ATG16L1	ATG16L1
rs714027	ASCC2	LIF
rs71624119	ANKRD55	ANKRD55
rs7236492	NFATC1	NFATC1
rs72727394	RASGRP1	RASGRP1
rs7438704	OCIAD2	SLAIN2
rs7517847	IL23R	C1orf141
rs76906269	LRRK2	LRRK2
rs7742214	TNFAIP3	TNFAIP3
rs7786444	JAZF1	JAZF1
rs7969592	MDM1	IFNG
rs915286	FOXO1	COG6
rs9491892	THEMIS	THEMIS
rs9554587	GPR18	TM9SF2
rs9594766	TNFSF11	TNFSF11
rs62037363	ATXN2L	SH2B1
rs56163845	CPEB4	C5orf47
* indicates that no gene was matched.
